# Supplementary material for: N′-[(1E)-1-(2-Fluoro­phen­yl)ethyl­idene]pyridine-3-carbohydrazide
Source: Acta Crystallogr Sect E Struct Rep Online. 2014 Jan 8;70(Pt 2):o115. doi: 10.1107/S1600536813035009 (PMC3998283; doi:10.1107/S1600536813035009)
Supplement: Supplementary file 1 [file e-70-0o115-sup1.cif]

##############################################################################
#                                                                            #
# This CIF contains the data in a paper accepted for publication in          #
# Acta Crystallographica Section E. It conforms to the requirements of       #
# Notes for Authors for Acta Crystallographica Section E, and has been       #
# peer reviewed under the auspices of the IUCr Commission on Journals.       #
#                                                                            #
# Full details of the Crystallographic Information File format               #
# are given in the paper "The Crystallographic Information File (CIF):       #
# a New Standard Archive File for Crystallography" by S. R. Hall, F. H.      #
# Allen and I. D. Brown [Acta Cryst. (1991), A47, 655-685].                  #
#                                                                            #
# The current version of the core CIF dictionary is obtainable from          #
# ftp://ftp.iucr.org/pub/cif_core.dic.                                       #
#                                                                            #
# Software is freely available for graphical display of the structure(s)     #
# in this CIF. For information consult the CIF software page                 #
# http://www.iucr.org/resources/cif/software.                                #
#                                                                            #
# This file may be used for bona fide research purposes within the           #
# scientific community so long as proper attribution is given to the journal # 
# article from which it was obtained.                                        #
#                                                                            #
##############################################################################
data_Global
_audit_creation_method     SHELXL-97
_journal_data_validation_number     ?
_journal_date_recd_electronic     2013-12-04
_journal_date_accepted     2013-12-31
_journal_name_full     'Acta Crystallographica, Section E'
_journal_year     2014
_journal_volume     70
_journal_issue      2
_journal_page_first     o115
_journal_page_last     o115
_journal_paper_category     QO
_journal_paper_doi     10.1107/S1600536813035009
_journal_coeditor_code     ZL2571
_publ_contact_author_name     'M. Sithambaresan'
_publ_contact_author_address
;
Department of Chemistry
Faculty of Science
Eastern University
Chenkalady
Sri Lanka
;
_publ_contact_author_email     'eesans@yahoo.com'
_publ_contact_author_fax     '94-65-2240758'
_publ_contact_author_phone     '94-65-2240755'
_publ_section_title
;
<i>N</i>'-[(1<i>E</i>)-1-(2-Fluorophenyl)ethylidene]pyridine-3-carbohydrazide
;
loop_
    _publ_author_name
    _publ_author_address
    'P. B. Sreeja'
;
      Department of Chemistry
      Christ University
      Hosur Road
      Bangalore 560 029
      Karnataka, India
;
    'M. Sithambaresan'
;
      Department of Chemistry
      Faculty of Science
      Eastern University, Sri Lanka
      Chenkalady
      Sri Lanka
;
    'N. Aiswarya'
;
      Department of Applied Chemistry
      Cochin University of Science and Technology
      Kochi 682 022
      India
;
    'M. R. Prathapachandra Kurup'
;
      Department of Applied Chemistry
      Cochin University of Science and Technology
      Kochi 682 022
      India
;
_publ_section_synopsis     .
data_I
_audit_creation_method     SHELXL-97
_database_code_depnum_ccdc_archive     'CCDC 979240'
_chemical_name_systematic
;
<i>N</i>'-[(1<i>E</i>)-1-(2-Fluorophenyl)ethylidene]pyridine-3-carbohydrazide
;
_chemical_name_common     ?
_chemical_formula_moiety     'C14 H12 F N3 O'
_chemical_formula_sum     'C14 H12 F N3 O'
_chemical_formula_weight     257.27
_chemical_melting_point     ?
_symmetry_cell_setting     orthorhombic
_symmetry_space_group_name_H-M     'P b c n'
_symmetry_space_group_name_Hall     '-P 2n 2ab'
loop_
    _symmetry_equiv_pos_as_xyz
    'x, y, z'
    'x+1/2, -y+1/2, -z'
    '-x, y, -z+1/2'
    '-x+1/2, -y+1/2, z+1/2'
    '-x, -y, -z'
    '-x-1/2, y-1/2, z'
    'x, -y, z-1/2'
    'x-1/2, y-1/2, -z-1/2'
_cell_length_a     18.926(3)
_cell_length_b     8.0486(9)
_cell_length_c     16.337(3)
_cell_angle_alpha     90.00
_cell_angle_beta     90.00
_cell_angle_gamma     90.00
_cell_volume     2488.6(7)
_cell_formula_units_Z     8
_cell_measurement_reflns_used     2433
_cell_measurement_theta_min     2.493
_cell_measurement_theta_max     22.644
_cell_measurement_temperature     296(2)
_exptl_crystal_description     needle
_exptl_crystal_colour     'colourless'
_exptl_crystal_size_max     0.50
_exptl_crystal_size_mid     0.25
_exptl_crystal_size_min     0.20
_exptl_crystal_density_diffrn     1.373
_exptl_crystal_density_meas     ?
_exptl_crystal_density_method     'not measured'
_exptl_crystal_F_000     1072
_exptl_absorpt_coefficient_mu     0.100
_exptl_absorpt_correction_type     multi-scan
_exptl_absorpt_process_details     '(SADABS; Bruker, 2004)'
_exptl_absorpt_correction_T_min     0.9517
_exptl_absorpt_correction_T_max     0.9803
_exptl_special_details     ?
_diffrn_ambient_temperature     296(2)
_diffrn_radiation_type     MoK\a
_diffrn_radiation_wavelength     0.71073
_diffrn_radiation_source     'fine-focus sealed tube'
_diffrn_radiation_monochromator     graphite
_diffrn_measurement_device_type     'Bruker  ApexII CCD'
_diffrn_measurement_method     '\w and \f scan'
_diffrn_detector_area_resol_mean     8.33
_diffrn_reflns_number     19111
_diffrn_reflns_av_R_equivalents     0.0561
_diffrn_reflns_av_sigmaI/netI     0.0408
_diffrn_reflns_theta_min     2.49
_diffrn_reflns_theta_max     28.00
_diffrn_reflns_theta_full     28.00
_diffrn_measured_fraction_theta_max     0.997
_diffrn_measured_fraction_theta_full     0.997
_diffrn_reflns_limit_h_min     -24
_diffrn_reflns_limit_h_max     25
_diffrn_reflns_limit_k_min     -10
_diffrn_reflns_limit_k_max     10
_diffrn_reflns_limit_l_min     -21
_diffrn_reflns_limit_l_max     21
_diffrn_standards_number     0
_diffrn_standards_interval_count     ?
_diffrn_standards_interval_time     ?
_diffrn_standards_decay_%     ?
_refine_special_details
;
Refinement of <i>F</i>^2^ against ALL reflections. The weighted <i>R</i>-factor
<i>wR</i> and goodness of fit <i>S</i> are based on <i>F</i>^2^, conventional
<i>R</i>-factors <i>R</i> are based on <i>F</i>, with <i>F</i> set to zero for
negative <i>F</i>^2^. The threshold expression of <i>F</i>^2^ >
\s(<i>F</i>^2^) is used only for calculating <i>R</i>-factors(gt) <i>etc</i>.
and is not relevant to the choice of reflections for refinement.
<i>R</i>-factors based on <i>F</i>^2^ are statistically about twice as large
as those based on <i>F</i>, and <i>R</i>- factors based on ALL data will be
even larger.
;
_reflns_number_total     3009
_reflns_number_gt     1755
_reflns_threshold_expression     >2sigma(I)
_refine_ls_structure_factor_coef     Fsqd
_refine_ls_matrix_type     full
_refine_ls_R_factor_all     0.0978
_refine_ls_R_factor_gt     0.0508
_refine_ls_wR_factor_gt     0.1294
_refine_ls_wR_factor_ref     0.1608
_refine_ls_goodness_of_fit_ref     1.012
_refine_ls_restrained_S_all     1.012
_refine_ls_number_reflns     2999
_refine_ls_number_parameters     188
_refine_ls_number_restraints     1
_refine_ls_hydrogen_treatment     mixed
_refine_ls_weighting_scheme     calc
_refine_ls_weighting_details
         'calc w=1/[\s^2^(Fo^2^)+(0.0806P)^2^+0.3159P] where P=(Fo^2^+2Fc^2^)/3'
_atom_sites_solution_hydrogens     geom
_atom_sites_solution_primary     direct
_atom_sites_solution_secondary     difmap
_refine_ls_shift/su_max     0.000
_refine_ls_shift/su_mean     0.000
_refine_diff_density_max     0.285
_refine_diff_density_min     -0.223
_refine_ls_extinction_method     SHELXL
_refine_ls_extinction_coef     0.0048(13)
_refine_ls_extinction_expression
                                  'Fc^*^=kFc[1+0.001xFc^2^\l^3^/sin(2\q)]^-1/4^'
loop_
    _atom_type_symbol
    _atom_type_description
    _atom_type_scat_dispersion_real
    _atom_type_scat_dispersion_imag
    _atom_type_scat_source
    'C' 'C' 0.0033 0.0016
                         'International Tables Vol C Tables 4.2.6.8 and 6.1.1.4'
    'H' 'H' 0.0000 0.0000
                         'International Tables Vol C Tables 4.2.6.8 and 6.1.1.4'
    'N' 'N' 0.0061 0.0033
                         'International Tables Vol C Tables 4.2.6.8 and 6.1.1.4'
    'O' 'O' 0.0106 0.0060
                         'International Tables Vol C Tables 4.2.6.8 and 6.1.1.4'
    'F' 'F' 0.0171 0.0103
                         'International Tables Vol C Tables 4.2.6.8 and 6.1.1.4'
_computing_data_collection     'APEX2 (Bruker, 2004)'
_computing_cell_refinement     'APEX2 and SAINT (Bruker, 2004)'
_computing_data_reduction     'SAINT and XPREP (Bruker, 2004)'
_computing_structure_solution     'SHELXS-97 (Sheldrick, 2008)'
_computing_structure_refinement     'SHELXL-97 (Sheldrick, 2008)'
_computing_molecular_graphics
;
ORTEP-3 for Windows (Farrugia, 2012) and
DIAMOND  (Brandenburg, 2010)
;
_computing_publication_material
                       'SHELXL-97 (Sheldrick, 2008) and publCIF (Westrip, 2010)'
loop_
    _atom_site_type_symbol
    _atom_site_label
    _atom_site_fract_x
    _atom_site_fract_y
    _atom_site_fract_z
    _atom_site_U_iso_or_equiv
    _atom_site_adp_type
    _atom_site_calc_flag
    _atom_site_refinement_flags
    _atom_site_occupancy
    _atom_site_symmetry_multiplicity
    _atom_site_disorder_assembly
    _atom_site_disorder_group
    O O1 0.16369(8) 1.08491(17) 0.92895(10) 0.0564(5) Uani d . 1 1 . .
    N N1 0.28297(9) 1.04304(17) 1.01301(10) 0.0379(4) Uani d . 1 1 A .
    N N2 0.25250(9) 0.91485(18) 0.96943(10) 0.0384(4) Uani d D 1 1 . .
    N N3 0.05671(13) 0.6619(3) 0.84194(16) 0.0827(8) Uani d . 1 1 . .
    F F1 0.26405(10) 1.2489(2) 1.14815(13) 0.0557(7) Uani d P 0.632(4) 1 A 1
    F F1B 0.4820(2) 1.1072(5) 1.0493(3) 0.0761(16) Uani d P 0.368(4) 1 A 2
    C C6 0.44269(12) 1.1919(3) 1.09238(15) 0.0533(6) Uani d . 1 1 . .
    H H6 0.4719 1.1180 1.0646 0.064 Uiso calc PR 0.632(4) 1 A 1
    C C2 0.33059(12) 1.2728(2) 1.13857(13) 0.0447(5) Uani d . 1 1 . .
    H H2 0.2822 1.2548 1.1430 0.054 Uiso calc PR 0.368(4) 1 A 2
    C C5 0.47260(14) 1.3288(3) 1.12899(17) 0.0672(7) Uani d . 1 1 A .
    H H5 0.5211 1.3466 1.1259 0.081 Uiso calc R 1 1 . .
    C C4 0.43039(15) 1.4381(3) 1.16994(18) 0.0717(8) Uani d . 1 1 . .
    H H4 0.4501 1.5317 1.1943 0.086 Uiso calc R 1 1 A .
    C C3 0.35920(15) 1.4110(3) 1.17547(16) 0.0628(7) Uani d . 1 1 A .
    H H3 0.3305 1.4850 1.2038 0.075 Uiso calc R 1 1 . .
    C C1 0.37091(10) 1.1596(2) 1.09523(12) 0.0378(5) Uani d . 1 1 A .
    C C7 0.33978(10) 1.0136(2) 1.05237(12) 0.0371(4) Uani d . 1 1 . .
    C C8 0.37763(12) 0.8504(2) 1.05763(16) 0.0551(6) Uani d . 1 1 A .
    H H8A 0.3441 0.7635 1.0681 0.083 Uiso calc R 1 1 . .
    H H8B 0.4116 0.8544 1.1013 0.083 Uiso calc R 1 1 . .
    H H8C 0.4015 0.8289 1.0069 0.083 Uiso calc R 1 1 . .
    C C9 0.19212(11) 0.9487(2) 0.92867(12) 0.0386(5) Uani d . 1 1 . .
    C C10 0.16141(11) 0.8085(2) 0.88031(11) 0.0374(5) Uani d . 1 1 . .
    C C11 0.08970(12) 0.7822(3) 0.88351(15) 0.0545(6) Uani d . 1 1 . .
    H H11 0.0626 0.8519 0.9164 0.065 Uiso calc R 1 1 . .
    C C12 0.09829(18) 0.5653(4) 0.79477(19) 0.0829(9) Uani d . 1 1 . .
    H H12 0.0769 0.4795 0.7658 0.099 Uiso calc R 1 1 . .
    C C13 0.16935(14) 0.5845(3) 0.78654(15) 0.0601(6) Uani d . 1 1 . .
    H H13 0.1954 0.5155 0.7522 0.072 Uiso calc R 1 1 . .
    C C14 0.20124(11) 0.7080(2) 0.83009(13) 0.0460(5) Uani d . 1 1 . .
    H H14 0.2498 0.7242 0.8259 0.055 Uiso calc R 1 1 . .
    H H2' 0.2692(10) 0.8137(15) 0.9722(14) 0.051(6) Uiso d D 1 1 . .
loop_
    _atom_site_aniso_label
    _atom_site_aniso_U_11
    _atom_site_aniso_U_22
    _atom_site_aniso_U_33
    _atom_site_aniso_U_12
    _atom_site_aniso_U_13
    _atom_site_aniso_U_23
    O1 0.0594(10) 0.0345(8) 0.0752(12) 0.0116(7) -0.0128(8) -0.0112(7)
    N1 0.0495(10) 0.0247(7) 0.0393(9) -0.0057(7) -0.0023(8) -0.0022(6)
    N2 0.0499(10) 0.0222(7) 0.0431(9) -0.0004(7) -0.0070(8) -0.0031(6)
    N3 0.0724(15) 0.0924(17) 0.0834(18) -0.0245(13) -0.0065(13) -0.0225(14)
    F1 0.0434(13) 0.0599(13) 0.0639(14) 0.0009(9) 0.0058(9) -0.0186(10)
    F1B 0.053(2) 0.072(3) 0.103(3) -0.0039(19) 0.026(2) -0.023(2)
    C6 0.0507(13) 0.0508(13) 0.0583(14) -0.0085(11) 0.0020(11) -0.0027(11)
    C2 0.0508(13) 0.0406(11) 0.0426(11) 0.0015(9) -0.0056(10) -0.0032(8)
    C5 0.0579(15) 0.0559(14) 0.088(2) -0.0180(12) -0.0146(14) -0.0041(13)
    C4 0.0798(19) 0.0495(14) 0.086(2) -0.0141(13) -0.0316(16) -0.0113(13)
    C3 0.0851(19) 0.0412(12) 0.0621(15) 0.0095(12) -0.0157(13) -0.0182(11)
    C1 0.0479(12) 0.0306(9) 0.0347(10) -0.0059(8) -0.0019(9) 0.0009(7)
    C7 0.0423(11) 0.0307(9) 0.0384(10) -0.0041(8) 0.0034(9) -0.0009(7)
    C8 0.0528(13) 0.0374(11) 0.0751(16) 0.0050(10) -0.0097(12) -0.0117(10)
    C9 0.0479(11) 0.0262(9) 0.0417(11) -0.0001(8) -0.0002(9) -0.0021(7)
    C10 0.0449(11) 0.0305(9) 0.0368(10) 0.0001(8) -0.0059(8) 0.0018(7)
    C11 0.0489(13) 0.0561(13) 0.0584(15) -0.0020(11) -0.0031(11) -0.0108(11)
    C12 0.106(2) 0.0739(18) 0.0687(18) -0.0330(18) -0.0120(17) -0.0239(15)
    C13 0.0832(18) 0.0477(12) 0.0492(13) -0.0034(12) 0.0003(12) -0.0194(10)
    C14 0.0496(12) 0.0428(11) 0.0457(12) -0.0013(9) -0.0019(10) -0.0070(9)
_geom_special_details
;
All e.s.d.'s (except the e.s.d. in the dihedral angle between two l.s. planes)
are estimated using the full covariance matrix. The cell e.s.d.'s are taken
into account individually in the estimation of e.s.d.'s in distances, angles
and torsion angles; correlations between e.s.d.'s in cell parameters are only
used when they are defined by crystal symmetry. An approximate (isotropic)
treatment of cell e.s.d.'s is used for estimating e.s.d.'s involving l.s.
planes.
;
loop_
    _geom_bond_atom_site_label_1
    _geom_bond_atom_site_label_2
    _geom_bond_site_symmetry_2
    _geom_bond_distance
    _geom_bond_publ_flag
    O1 C9 . 1.221(2) ?
    N1 C7 . 1.275(2) ?
    N1 N2 . 1.380(2) ?
    N2 C9 . 1.350(3) ?
    N2 H2' . 0.875(9) ?
    N3 C11 . 1.338(3) ?
    N3 C12 . 1.348(4) ?
    F1 C2 . 1.284(3) ?
    F1B C6 . 1.230(4) ?
    C6 C5 . 1.376(3) ?
    C6 C1 . 1.384(3) ?
    C6 H6 . 0.9300 ?
    C2 C3 . 1.376(3) ?
    C2 C1 . 1.383(3) ?
    C2 H2 . 0.9300 ?
    C5 C4 . 1.364(4) ?
    C5 H5 . 0.9300 ?
    C4 C3 . 1.368(4) ?
    C4 H4 . 0.9300 ?
    C3 H3 . 0.9300 ?
    C1 C7 . 1.490(3) ?
    C7 C8 . 1.498(3) ?
    C8 H8A . 0.9600 ?
    C8 H8B . 0.9600 ?
    C8 H8C . 0.9600 ?
    C9 C10 . 1.495(3) ?
    C10 C11 . 1.375(3) ?
    C10 C14 . 1.377(3) ?
    C11 H11 . 0.9300 ?
    C12 C13 . 1.360(4) ?
    C12 H12 . 0.9300 ?
    C13 C14 . 1.363(3) ?
    C13 H13 . 0.9300 ?
    C14 H14 . 0.9300 ?
loop_
    _geom_angle_atom_site_label_1
    _geom_angle_atom_site_label_2
    _geom_angle_atom_site_label_3
    _geom_angle_site_symmetry_1
    _geom_angle_site_symmetry_3
    _geom_angle
    _geom_angle_publ_flag
    C7 N1 N2 . . 118.26(15) ?
    C9 N2 N1 . . 117.22(15) ?
    C9 N2 H2' . . 121.3(14) ?
    N1 N2 H2' . . 121.2(14) ?
    C11 N3 C12 . . 115.8(2) ?
    F1B C6 C5 . . 116.3(3) ?
    F1B C6 C1 . . 120.6(3) ?
    C5 C6 C1 . . 122.7(2) ?
    F1B C6 H6 . . 6.8 ?
    C5 C6 H6 . . 118.7 ?
    C1 C6 H6 . . 118.7 ?
    F1 C2 C3 . . 117.0(2) ?
    F1 C2 C1 . . 120.32(19) ?
    C3 C2 C1 . . 122.6(2) ?
    F1 C2 H2 . . 2.6 ?
    C3 C2 H2 . . 118.7 ?
    C1 C2 H2 . . 118.7 ?
    C4 C5 C6 . . 119.3(2) ?
    C4 C5 H5 . . 120.4 ?
    C6 C5 H5 . . 120.4 ?
    C5 C4 C3 . . 120.4(2) ?
    C5 C4 H4 . . 119.8 ?
    C3 C4 H4 . . 119.8 ?
    C4 C3 C2 . . 119.2(2) ?
    C4 C3 H3 . . 120.4 ?
    C2 C3 H3 . . 120.4 ?
    C2 C1 C6 . . 115.79(18) ?
    C2 C1 C7 . . 122.84(18) ?
    C6 C1 C7 . . 121.36(18) ?
    N1 C7 C1 . . 115.06(16) ?
    N1 C7 C8 . . 126.53(17) ?
    C1 C7 C8 . . 118.40(17) ?
    C7 C8 H8A . . 109.5 ?
    C7 C8 H8B . . 109.5 ?
    H8A C8 H8B . . 109.5 ?
    C7 C8 H8C . . 109.5 ?
    H8A C8 H8C . . 109.5 ?
    H8B C8 H8C . . 109.5 ?
    O1 C9 N2 . . 123.50(17) ?
    O1 C9 C10 . . 120.55(18) ?
    N2 C9 C10 . . 115.94(15) ?
    C11 C10 C14 . . 118.21(19) ?
    C11 C10 C9 . . 118.68(18) ?
    C14 C10 C9 . . 123.06(18) ?
    N3 C11 C10 . . 123.6(2) ?
    N3 C11 H11 . . 118.2 ?
    C10 C11 H11 . . 118.2 ?
    N3 C12 C13 . . 124.6(2) ?
    N3 C12 H12 . . 117.7 ?
    C13 C12 H12 . . 117.7 ?
    C12 C13 C14 . . 118.0(2) ?
    C12 C13 H13 . . 121.0 ?
    C14 C13 H13 . . 121.0 ?
    C13 C14 C10 . . 119.8(2) ?
    C13 C14 H14 . . 120.1 ?
    C10 C14 H14 . . 120.1 ?
loop_
    _geom_torsion_atom_site_label_1
    _geom_torsion_atom_site_label_2
    _geom_torsion_atom_site_label_3
    _geom_torsion_atom_site_label_4
    _geom_torsion_site_symmetry_1
    _geom_torsion_site_symmetry_2
    _geom_torsion_site_symmetry_3
    _geom_torsion_site_symmetry_4
    _geom_torsion
    _geom_torsion_publ_flag
    C7 N1 N2 C9 . . . . 179.58(18) ?
    F1B C6 C5 C4 . . . . 172.7(4) ?
    C1 C6 C5 C4 . . . . 0.0(4) ?
    C6 C5 C4 C3 . . . . 0.8(4) ?
    C5 C4 C3 C2 . . . . -0.6(4) ?
    F1 C2 C3 C4 . . . . 177.3(2) ?
    C1 C2 C3 C4 . . . . -0.5(4) ?
    F1 C2 C1 C6 . . . . -176.5(2) ?
    C3 C2 C1 C6 . . . . 1.2(3) ?
    F1 C2 C1 C7 . . . . 4.8(3) ?
    C3 C2 C1 C7 . . . . -177.5(2) ?
    F1B C6 C1 C2 . . . . -173.4(3) ?
    C5 C6 C1 C2 . . . . -1.0(3) ?
    F1B C6 C1 C7 . . . . 5.3(4) ?
    C5 C6 C1 C7 . . . . 177.7(2) ?
    N2 N1 C7 C1 . . . . 177.76(16) ?
    N2 N1 C7 C8 . . . . -0.9(3) ?
    C2 C1 C7 N1 . . . . 42.7(3) ?
    C6 C1 C7 N1 . . . . -135.9(2) ?
    C2 C1 C7 C8 . . . . -138.5(2) ?
    C6 C1 C7 C8 . . . . 42.9(3) ?
    N1 N2 C9 O1 . . . . -0.3(3) ?
    N1 N2 C9 C10 . . . . 178.48(16) ?
    O1 C9 C10 C11 . . . . -44.3(3) ?
    N2 C9 C10 C11 . . . . 136.9(2) ?
    O1 C9 C10 C14 . . . . 133.2(2) ?
    N2 C9 C10 C14 . . . . -45.7(3) ?
    C12 N3 C11 C10 . . . . -0.5(4) ?
    C14 C10 C11 N3 . . . . 1.6(3) ?
    C9 C10 C11 N3 . . . . 179.1(2) ?
    C11 N3 C12 C13 . . . . -1.0(5) ?
    N3 C12 C13 C14 . . . . 1.3(5) ?
    C12 C13 C14 C10 . . . . -0.1(4) ?
    C11 C10 C14 C13 . . . . -1.2(3) ?
    C9 C10 C14 C13 . . . . -178.7(2) ?
loop_
    _geom_hbond_atom_site_label_D
    _geom_hbond_atom_site_label_H
    _geom_hbond_atom_site_label_A
    _geom_hbond_site_symmetry_A
    _geom_hbond_distance_DH
    _geom_hbond_distance_HA
    _geom_hbond_distance_DA
    _geom_hbond_angle_DHA
    N2 H2' O1 6_655 0.875(9) 2.346(13) 3.163(2) 156(2)
    N2 H2' N1 6_655 0.875(9) 2.483(17) 3.148(2) 133.4(17)
_iucr_refine_instructions_details
;
TITL B_sreeja in Pbcn
CELL  0.71073  18.9260   8.0486  16.3375   90.000   90.000   90.000
ZERR     8.00   0.0025   0.0009   0.0025    0.000    0.000    0.000
LATT 1
SYMM  1/2 + X, 1/2 - Y, - Z
SYMM  - X,   Y, 1/2 - Z
SYMM  1/2 - X, 1/2 - Y, 1/2 + Z
SFAC C  H  N  O  F
UNIT 112 96 24 8 8
MERG 2
OMIT 2 2 3
OMIT 5 2 1
OMIT 2 0 0
OMIT  -3.00  56.00
L.S. 20
EXTI  0.00479
ACTA
BOND   $H
FMAP 2
PLAN 7
CONF
EQIV $1 -x+1/2, y-1/2, z
HTAB N2 O1_$1
HTAB N2 N1_$1
HTAB
DFIX 0.88 0.01 N2 H2'
SIZE     0.20   0.25   0.50
WGHT  0.080600  0.315900
FVAR  0.129360  0.632120
TEMP    23.00
O1     4   0.163694  1.084913  0.928950 11.000000  0.059440  0.034500 =
           0.075210 -0.011240 -0.012760  0.011620
N1     3   0.282974  1.043039  1.013010 11.000000  0.049530  0.024680 =
           0.039350 -0.002220 -0.002250 -0.005680
N2     3   0.252495  0.914845  0.969430 11.000000  0.049950  0.022230 =
           0.043090 -0.003130 -0.007010 -0.000380
N3     3   0.056709  0.661897  0.841937 11.000000  0.072430  0.092420 =
           0.083370 -0.022530 -0.006470 -0.024470
PART 1
F1     5   0.264047  1.248920  1.148153 21.000000  0.043370  0.059950 =
           0.063930 -0.018580  0.005800  0.000940
PART 2
F1B    5   0.482012  1.107196  1.049349 -21.000000  0.053020  0.072050 =
           0.103140 -0.023430  0.025940 -0.003930
PART 0
C6     1   0.442691  1.191904  1.092376 11.000000  0.050690  0.050760 =
           0.058320 -0.002680  0.001980 -0.008520
PART 1
AFIX 43
H6     2   0.471888  1.118044  1.064585 21.000000 -1.200000
AFIX 0
PART 0
C2     1   0.330594  1.272837  1.138574 11.000000  0.050790  0.040640 =
           0.042600 -0.003170 -0.005580  0.001480
PART 2
AFIX 43
H2     2   0.282204  1.254823  1.142952 -21.000000 -1.200000
AFIX 0
PART 0
C5     1   0.472601  1.328806  1.128989 11.000000  0.057920  0.055920 =
           0.087680 -0.004100 -0.014570 -0.017980
AFIX 43
H5     2   0.521077  1.346612  1.125850 11.000000 -1.200000
AFIX 0
C4     1   0.430393  1.438144  1.169944 11.000000  0.079810  0.049470 =
           0.085960 -0.011280 -0.031550 -0.014060
AFIX 43
H4     2   0.450133  1.531739  1.194263 11.000000 -1.200000
AFIX 0
C3     1   0.359201  1.410983  1.175470 11.000000  0.085100  0.041190 =
           0.062070 -0.018180 -0.015690  0.009520
AFIX 43
H3     2   0.330487  1.485007  1.203825 11.000000 -1.200000
AFIX 0
C1     1   0.370910  1.159645  1.095225 11.000000  0.047940  0.030570 =
           0.034740  0.000930 -0.001910 -0.005890
C7     1   0.339783  1.013554  1.052368 11.000000  0.042320  0.030670 =
           0.038380 -0.000910  0.003430 -0.004090
C8     1   0.377634  0.850435  1.057625 11.000000  0.052760  0.037410 =
           0.075110 -0.011710 -0.009740  0.005020
AFIX 137
H8A    2   0.344124  0.763466  1.068119 11.000000 -1.500000
H8B    2   0.411556  0.854389  1.101269 11.000000 -1.500000
H8C    2   0.401479  0.828921  1.006857 11.000000 -1.500000
AFIX 0
C9     1   0.192123  0.948677  0.928666 11.000000  0.047940  0.026210 =
           0.041730 -0.002120 -0.000150 -0.000090
C10    1   0.161415  0.808491  0.880310 11.000000  0.044880  0.030470 =
           0.036760  0.001830 -0.005860  0.000060
C11    1   0.089703  0.782219  0.883505 11.000000  0.048950  0.056130 =
           0.058420 -0.010760 -0.003150 -0.001990
AFIX 43
H11    2   0.062650  0.851907  0.916362 11.000000 -1.200000
AFIX 0
C12    1   0.098286  0.565316  0.794766 11.000000  0.106160  0.073900 =
           0.068650 -0.023890 -0.011980 -0.032990
AFIX 43
H12    2   0.076883  0.479507  0.765808 11.000000 -1.200000
AFIX 0
C13    1   0.169348  0.584535  0.786540 11.000000  0.083250  0.047710 =
           0.049230 -0.019440  0.000340 -0.003410
AFIX 43
H13    2   0.195371  0.515550  0.752239 11.000000 -1.200000
AFIX 0
C14    1   0.201241  0.707952  0.830092 11.000000  0.049600  0.042820 =
           0.045650 -0.007010 -0.001890 -0.001280
AFIX 43
H14    2   0.249756  0.724219  0.825907 11.000000 -1.200000
AFIX 0
H2'    2   0.269194  0.813664  0.972178 11.000000  0.051020
HKLF 4  1.0  1.00  0.00  0.00  0.00  1.00  0.00  0.00  0.00  1.00
END
Q1     1   0.144300  0.540700  0.795500 11.000000  0.050000      0.28
Q2     1   0.177700  0.860900  0.903000 11.000000  0.050000      0.23
Q3     1   0.357700  1.093600  1.073700 11.000000  0.050000      0.22
Q4     1   0.176300  0.659300  0.792000 11.000000  0.050000      0.22
Q5     1   0.191200  0.518200  0.793500 11.000000  0.050000      0.22
Q6     1   0.180200  0.600800  0.828000 11.000000  0.050000      0.22
Q7     1   0.353000  1.198700  1.121700 11.000000  0.050000      0.20
;
