# Supplementary material for: N′-[(1E)-1-(2-Fluoro­phen­yl)ethyl­idene]pyridine-3-carbohydrazide
Source: Acta Crystallogr Sect E Struct Rep Online. 2014 Jan 8;70(Pt 2):o115. doi: 10.1107/S1600536813035009 (PMC3998283; doi:10.1107/S1600536813035009)
Supplement: Supplementary file 2 [file e-70-0o115-Isup2.hkl]

# 
# h,k,l, Fc-squared, Fo-squared, sigma(Fo-squared) and status flag 
# 
data_I
_shelx_title ' B_sreeja in Pbcn' 
_shelx_refln_list_code          4 
_shelx_F_calc_maximum      244.82 
_exptl_crystal_F_000      1072.00 
_reflns_d_resolution_high  0.7571 
 
loop_ 
 _symmetry_equiv_pos_as_xyz 
 'x, y, z' 
 'x+1/2, -y+1/2, -z' 
 '-x, y, -z+1/2' 
 '-x+1/2, -y+1/2, z+1/2' 
 '-x, -y, -z' 
 '-x-1/2, y-1/2, z' 
 'x, -y, z-1/2' 
 'x-1/2, y-1/2, -z-1/2' 
 
_cell_length_a    18.9260 
_cell_length_b     8.0486 
_cell_length_c    16.3375 
_cell_angle_alpha  90.000 
_cell_angle_beta   90.000 
_cell_angle_gamma  90.000 
 
_shelx_F_squared_multiplier     1.000 
 
loop_ 
 _refln_index_h 
 _refln_index_k 
 _refln_index_l 
 _refln_F_squared_calc 
 _refln_F_squared_meas 
 _refln_F_squared_sigma 
 _refln_observed_status 
   4   0   0     6410.39     6542.75     85.37 o 
   6   0   0     1024.17     1403.50     22.56 o 
   8   0   0     1785.75     1591.54     33.14 o 
  10   0   0     5489.03     6187.14    110.12 o 
  12   0   0     1818.09     1724.43     38.53 o 
  14   0   0      107.51       91.00      9.90 o 
  16   0   0       13.17        6.98      5.97 o 
  18   0   0       87.83       72.80     19.42 o 
  20   0   0        5.60       -4.00     13.47 o 
  22   0   0      213.25      178.57     27.20 o 
  24   0   0       87.66      104.38     49.00 o 
   1   1   0     1804.66      907.70     91.74 o 
   3   1   0      288.27      236.33      4.01 o 
   5   1   0      188.98      138.34      4.26 o 
   7   1   0      935.59      803.00     13.28 o 
   9   1   0     3960.63     4015.42     53.34 o 
  11   1   0      649.00      657.41     13.39 o 
  13   1   0        0.40        6.23      3.16 o 
  15   1   0        6.17        1.99      3.54 o 
  17   1   0       81.19       57.89      8.25 o 
  19   1   0       84.86       80.64     12.64 o 
  21   1   0       44.53       16.42     13.28 o 
  23   1   0       18.46       16.09     13.54 o 
   0   2   0      354.65      322.25      6.18 o 
   2   2   0     2695.81     2463.24     27.40 o 
   4   2   0      482.17      437.39      6.46 o 
   6   2   0     1229.57     1289.87     15.77 o 
   8   2   0      109.81      127.02      6.54 o 
  10   2   0      148.02      180.03      8.53 o 
  12   2   0       56.30       52.17      6.60 o 
  14   2   0       96.73       97.44      9.10 o 
  16   2   0       37.78       30.20      7.58 o 
  18   2   0        0.88        5.26      6.80 o 
  20   2   0        7.40       17.89     14.50 o 
  22   2   0       23.70       17.13     19.11 o 
  24   2   0        1.36        2.57     13.28 o 
   1   3   0     1073.30     1039.52     13.69 o 
   3   3   0      508.88      498.52     11.55 o 
   5   3   0     2197.93     2367.41     29.79 o 
   7   3   0      977.60      989.81     15.15 o 
   9   3   0       97.72      136.10      6.13 o 
  11   3   0      681.65      694.75     13.74 o 
  13   3   0     1128.01     1146.06     21.38 o 
  15   3   0     2320.45     2353.18     43.22 o 
  17   3   0      379.56      415.85     20.34 o 
  19   3   0      103.07       86.42     18.01 o 
  21   3   0       96.57      108.15     18.06 o 
  23   3   0        2.95        4.41     12.60 o 
   0   4   0       50.25       68.92      5.66 o 
   2   4   0     3762.86     3655.46     58.67 o 
   4   4   0      516.31      433.50     15.99 o 
   6   4   0       74.45       69.33      4.83 o 
   8   4   0      886.68      927.94     22.19 o 
  10   4   0      323.72      307.13     12.09 o 
  12   4   0      251.51      243.06     12.69 o 
  14   4   0       28.47       17.07      8.32 o 
  16   4   0      307.15      320.30     18.94 o 
  18   4   0       32.44       21.14     12.87 o 
  20   4   0       30.35       31.71     10.31 o 
  22   4   0        0.63        7.15     12.63 o 
   1   5   0       67.15       65.88      4.50 o 
   3   5   0      986.96      921.15     24.80 o 
   5   5   0       30.06       37.79      7.56 o 
   7   5   0       77.83       96.22      6.05 o 
   9   5   0      247.59      248.80     10.17 o 
  11   5   0      786.38      821.72     19.99 o 
  13   5   0       22.00       38.02     10.52 o 
  15   5   0      488.37      470.90     21.66 o 
  17   5   0        3.15       -3.24      8.04 o 
  19   5   0      104.48      114.12     14.01 o 
  21   5   0        4.79        8.86     10.95 o 
   0   6   0     1084.75     1064.68     25.75 o 
   2   6   0     2394.61     2374.88     35.93 o 
   4   6   0      341.77      327.94     16.30 o 
   6   6   0       92.25       89.79     13.52 o 
   8   6   0        1.66       -1.25      5.76 o 
  10   6   0       18.48       19.14      6.73 o 
  12   6   0     1381.85     1413.76     46.76 o 
  14   6   0       92.30       72.01     17.11 o 
  16   6   0        0.24       -9.12      8.20 o 
  18   6   0       19.19       66.61     21.62 o 
  20   6   0       14.22        9.06     11.13 o 
   1   7   0      926.29      882.90     24.88 o 
   3   7   0     1250.97     1162.83     39.83 o 
   5   7   0      198.38      234.81     20.66 o 
   7   7   0      726.30      594.17     30.13 o 
   9   7   0      297.50      308.91     25.69 o 
  11   7   0        5.49        7.77     17.03 o 
  13   7   0       66.89       42.35     14.89 o 
  15   7   0        0.00       -2.43     11.63 o 
  17   7   0       12.47       45.91     16.84 o 
   0   8   0     1333.35     1241.47     49.68 o 
   2   8   0       22.42       32.54     10.76 o 
   4   8   0        1.26       -6.24     14.64 o 
   6   8   0        0.08      -11.40      9.72 o 
   8   8   0      164.88      166.13     20.59 o 
  10   8   0        0.69       -1.77     21.51 o 
  12   8   0        4.34       -0.90     11.74 o 
  14   8   0       12.13       28.99     14.96 o 
  16   8   0        1.39        8.17     13.92 o 
   1   9   0        4.46       11.28      6.46 o 
   3   9   0       45.46       69.32     16.73 o 
   5   9   0      151.09      170.33     25.70 o 
   7   9   0        9.85       14.94     14.94 o 
   9   9   0       81.40      107.57     25.10 o 
  11   9   0       55.87       66.93     21.51 o 
  13   9   0        2.50        5.98     17.33 o 
   2  10   0        0.49      -13.74     10.16 o 
   4  10   0        0.59       -7.77     11.95 o 
   6  10   0      101.65      161.36     26.89 o 
   8  10   0       12.12       25.10     16.73 o 
   1   1   1        1.66       -0.98      0.65 o 
   2   1   1    18722.41    17090.19    260.08 o 
   3   1   1     1042.00      989.10      7.50 o 
   4   1   1      520.10      463.85      4.88 o 
   5   1   1      832.71      713.28      6.74 o 
   6   1   1     7317.78     7516.31     54.05 o 
   7   1   1     1675.67     1659.15     16.60 o 
   8   1   1      140.39      134.57      4.28 o 
   9   1   1       36.54       40.73      3.11 o 
  10   1   1        4.02       10.91      2.80 o 
  11   1   1     1166.52     1403.18     18.81 o 
  12   1   1      112.92      116.80      5.06 o 
  13   1   1      214.40      214.97      7.48 o 
  14   1   1       61.01       68.40      4.46 o 
  15   1   1      135.26      152.75      6.23 o 
  16   1   1        7.72       11.04      3.57 o 
  17   1   1      194.98      166.27      6.86 o 
  18   1   1        0.70        2.12      4.32 o 
  19   1   1      171.89      163.66      9.72 o 
  20   1   1        0.01        0.11      6.21 o 
  21   1   1        4.62       11.25      7.08 o 
  22   1   1        9.57       14.18      7.43 o 
  23   1   1        1.12        3.88     13.54 o 
  24   1   1        4.40        3.04      9.23 o 
   0   2   1    16665.70    17210.51    172.15 o 
   1   2   1      302.30      195.16      3.09 o 
   2   2   1      370.26      328.40      4.03 o 
   3   2   1      406.81      363.05      4.35 o 
   4   2   1     1299.10     1271.81     10.01 o 
   6   2   1      322.93      427.40      5.56 o 
   7   2   1     3298.84     3154.70     28.31 o 
   8   2   1      823.13      838.41     10.38 o 
   9   2   1       85.68       89.07      3.63 o 
  10   2   1       96.46       86.16      4.44 o 
  11   2   1       10.75       15.95      3.20 o 
  12   2   1       10.24       17.73      3.77 o 
  13   2   1      342.23      308.58      9.89 o 
  14   2   1        0.48       -2.99      4.70 o 
  15   2   1      192.12      224.94      7.41 o 
  16   2   1       17.57       21.21      3.84 o 
  17   2   1      185.93      198.44      9.11 o 
  18   2   1        6.00        0.61      4.81 o 
  19   2   1      157.98      156.96      8.75 o 
  20   2   1        6.06        9.93      8.31 o 
  21   2   1        0.12       -7.02      7.60 o 
  22   2   1        9.03       13.58     13.58 o 
  23   2   1       24.68       16.17      9.74 o 
  24   2   1        0.27       12.90      9.93 o 
   1   3   1      252.66      227.31      3.75 o 
   2   3   1      429.01      432.05      5.72 o 
   3   3   1       11.40        5.78      1.53 o 
   4   3   1      150.13      123.60      3.86 o 
   5   3   1      196.60      259.95      4.84 o 
   6   3   1      443.20      439.15      6.62 o 
   7   3   1      212.39      234.99      4.86 o 
   8   3   1      249.20      227.50      5.91 o 
   9   3   1       50.12       47.92      3.03 o 
  10   3   1      494.25      532.30      8.06 o 
  11   3   1       43.34       50.86      3.35 o 
  12   3   1       80.33       88.25      3.99 o 
  13   3   1       13.26       10.25      3.80 o 
  14   3   1      378.81      370.97     11.64 o 
  15   3   1      237.09      233.43      9.69 o 
  16   3   1      381.69      402.26     12.04 o 
  17   3   1      275.38      241.77     11.84 o 
  18   3   1        0.04       10.84      5.88 o 
  19   3   1       20.52       26.31      6.46 o 
  20   3   1        0.05       -1.80      5.63 o 
  21   3   1        2.32      -10.57      7.05 o 
  22   3   1        0.00       -0.42      8.24 o 
  23   3   1        1.13      -12.21      8.41 o 
   0   4   1     1601.70     1761.93     24.58 o 
   1   4   1      397.93      417.17      5.90 o 
   2   4   1       43.72       33.99      2.35 o 
   3   4   1       87.17      101.84      4.15 o 
   4   4   1     4888.80     5117.22     49.89 o 
   5   4   1     2611.64     2800.40     29.32 o 
   6   4   1       20.65       11.68      2.53 o 
   7   4   1      406.31      442.71      8.49 o 
   8   4   1        2.61        0.94      2.72 o 
   9   4   1        7.17        6.11      3.13 o 
  10   4   1      268.20      246.99      7.92 o 
  11   4   1        5.91        3.37      2.87 o 
  12   4   1      579.39      563.07     12.39 o 
  13   4   1      600.93      607.36     12.38 o 
  14   4   1       63.46       64.62      7.37 o 
  15   4   1     1036.54     1087.50     21.86 o 
  16   4   1       33.34       61.61      8.67 o 
  17   4   1      867.39      814.23     19.56 o 
  18   4   1       57.06       42.57      7.41 o 
  19   4   1      211.45      221.40     12.29 o 
  20   4   1        4.15        7.53      6.29 o 
  21   4   1       29.27       37.65      8.33 o 
  22   4   1        6.59       16.91      9.58 o 
  23   4   1       40.15       63.12     16.46 o 
   1   5   1        8.27        6.73      2.10 o 
   2   5   1      721.29      673.84      9.01 o 
   3   5   1       30.76       35.77      3.55 o 
   4   5   1     1148.65     1083.08     18.70 o 
   5   5   1        1.61       -3.00      3.49 o 
   6   5   1      262.36      289.48      7.12 o 
   7   5   1       56.56       51.00      3.92 o 
   8   5   1     1518.78     1582.37     22.09 o 
   9   5   1      187.59      206.29      7.33 o 
  10   5   1        1.28        2.15      3.40 o 
  11   5   1      129.86      126.84      6.73 o 
  12   5   1       19.43       18.44      6.77 o 
  13   5   1      469.32      437.51     15.32 o 
  14   5   1        3.18        3.61      5.69 o 
  15   5   1        4.82       -1.48      5.89 o 
  16   5   1        1.30       -8.37      5.58 o 
  17   5   1      119.14      154.52     10.85 o 
  18   5   1        3.59        2.15      6.46 o 
  19   5   1        3.49        3.16      6.61 o 
  20   5   1        0.25       -9.12      7.40 o 
  21   5   1       12.17       10.18      9.67 o 
  22   5   1        1.45       -0.91     10.98 o 
   0   6   1        2.00       -4.85      3.77 o 
   1   6   1       26.05       21.69      2.89 o 
   2   6   1        1.13       -1.75      2.20 o 
   3   6   1      137.37      122.05      4.97 o 
   4   6   1       44.81       48.95      6.03 o 
   5   6   1      136.18      121.61     10.60 o 
   6   6   1        0.03       -5.51      5.60 o 
   7   6   1      165.01      133.55     14.67 o 
   8   6   1        8.12        8.16      3.00 o 
   9   6   1       42.16       40.97      4.39 o 
  10   6   1       87.55       72.83      7.42 o 
  11   6   1       34.36       41.76      8.43 o 
  12   6   1       31.61       40.68      7.31 o 
  13   6   1      384.49      360.28     15.08 o 
  14   6   1        0.44       -1.11      6.09 o 
  15   6   1        2.38        6.24      6.30 o 
  16   6   1        4.52        5.32      6.77 o 
  17   6   1       73.26      102.93     15.57 o 
  18   6   1        3.96        3.53      7.17 o 
  19   6   1        5.92       11.13      9.14 o 
  20   6   1        1.11       -8.72      9.05 o 
   1   7   1        2.33       -3.13      3.46 o 
   2   7   1      741.54      704.53     13.20 o 
   3   7   1      306.09      284.07      8.85 o 
   4   7   1      297.04      264.24     14.91 o 
   5   7   1       83.21       80.95     10.03 o 
   6   7   1      293.05      285.69     16.21 o 
   7   7   1        5.66       -5.48      6.67 o 
   8   7   1       16.23        8.01      8.12 o 
   9   7   1        2.08        1.63      7.40 o 
  10   7   1       12.36       12.10      8.66 o 
  11   7   1        0.10       -1.92      5.46 o 
  12   7   1       13.37       21.96      8.53 o 
  13   7   1        3.10        2.65      5.97 o 
  14   7   1        1.87        7.40      6.62 o 
  15   7   1       12.91       27.28      7.60 o 
  16   7   1        1.03       -2.43      9.32 o 
  17   7   1       12.53        8.76      8.64 o 
  18   7   1       15.01        8.60      8.66 o 
   0   8   1      300.59      260.59     13.56 o 
   1   8   1      209.81      221.74     10.04 o 
   2   8   1      278.03      290.16     10.10 o 
   3   8   1       85.64       74.28     10.56 o 
   4   8   1      129.75      132.19     14.20 o 
   5   8   1       49.63       45.02     10.40 o 
   6   8   1      407.16      438.94     22.82 o 
   7   8   1      215.97      188.16     32.38 o 
   8   8   1       36.04       43.28     14.00 o 
   9   8   1       74.74      100.03     14.11 o 
  10   8   1        3.82       11.37      9.87 o 
  11   8   1       85.39      112.34     14.67 o 
  12   8   1        1.26       -7.07      9.60 o 
  13   8   1        0.53        0.98     11.74 o 
  14   8   1        4.56       -1.16     10.55 o 
  15   8   1        6.64       -2.58     10.53 o 
  16   8   1        0.03      -14.81      9.87 o 
   1   9   1        0.47        6.67      4.35 o 
   2   9   1        1.51       -0.90      7.18 o 
   3   9   1       65.42       63.03     11.61 o 
   4   9   1      163.15      209.22     16.44 o 
   5   9   1       38.14       32.76     10.17 o 
   6   9   1       27.70       58.00     14.52 o 
   7   9   1        4.84       15.19      9.43 o 
   8   9   1        4.29       -5.55     10.80 o 
   9   9   1        0.34       -6.19     17.70 o 
  10   9   1        0.04       -0.09      9.40 o 
  11   9   1       21.85       40.33     11.33 o 
  12   9   1        5.25        9.57     10.57 o 
  13   9   1        2.83       27.16     11.94 o 
   2  10   1       25.55       11.77      8.23 o 
   3  10   1       93.87      105.62     14.35 o 
   4  10   1        5.51       25.99     10.14 o 
   5  10   1       59.74       49.14     11.39 o 
   6  10   1        0.80       -0.06     10.76 o 
   7  10   1        5.04       36.44     12.04 o 
   8  10   1        0.46        4.52     13.15 o 
   0   0   2     9959.53     5320.78    155.59 o 
   1   0   2       24.24        5.69      6.66 o 
   2   0   2     7723.77     7366.37    147.15 o 
   3   0   2     3771.98     3580.42     44.39 o 
   4   0   2     2358.81     2274.26     28.02 o 
   5   0   2      225.46      274.57      5.79 o 
   6   0   2      321.64      287.59      6.90 o 
   7   0   2      678.24      759.61     12.71 o 
   8   0   2     2879.76     3021.40     44.63 o 
   9   0   2     9843.55    10935.46    163.96 o 
  10   0   2      279.21      395.53     15.52 o 
  11   0   2      181.61      158.14      8.84 o 
  12   0   2        0.15        0.54      7.00 o 
  13   0   2      585.43      730.27     18.36 o 
  14   0   2        8.09        0.38      4.53 o 
  15   0   2        1.38       -0.31      4.80 o 
  16   0   2        1.67       -5.11      5.20 o 
  17   0   2      139.64      112.47      9.67 o 
  18   0   2       14.61       14.43      6.68 o 
  19   0   2      445.75      438.81     26.75 o 
  20   0   2        2.06        9.29      9.80 o 
  21   0   2      119.20       72.23     14.41 o 
  22   0   2       53.93       79.00     14.15 o 
  23   0   2        2.62       -3.87     10.39 o 
  24   0   2       24.13        9.48     11.66 o 
   1   1   2      634.59      533.18      6.87 o 
   2   1   2     1013.83     1022.87      9.48 o 
   3   1   2      288.01      303.07      4.00 o 
   4   1   2     7938.98     7764.86     56.67 o 
   5   1   2       19.06       20.24      1.86 o 
   6   1   2      451.38      484.10      8.57 o 
   7   1   2        7.81       -0.71      2.00 o 
   8   1   2      595.54      656.27      9.62 o 
   9   1   2     1323.84     1356.43     15.15 o 
  10   1   2        3.61        6.14      2.59 o 
  11   1   2     1968.46     2220.29     24.88 o 
  12   1   2       90.14       90.85      4.71 o 
  13   1   2      250.56      281.41     11.57 o 
  14   1   2       46.18       39.60      5.05 o 
  15   1   2       18.45       18.44      4.01 o 
  16   1   2       16.45       12.62      4.24 o 
  17   1   2        2.99       -3.56      3.86 o 
  18   1   2        1.25       -0.64      5.08 o 
  19   1   2        0.31       -5.05      5.12 o 
  20   1   2       28.89       24.95      7.29 o 
  21   1   2       59.65       48.65      8.52 o 
  22   1   2        2.58        9.49      7.41 o 
  23   1   2        5.98        4.62      8.88 o 
  24   1   2        0.85       -1.79      9.34 o 
   0   2   2     2737.37     2685.75     28.98 o 
   1   2   2     1192.67     1194.95      9.86 o 
   2   2   2    11126.81    11257.94     83.44 o 
   3   2   2     2138.90     1996.69     15.19 o 
   4   2   2     5699.90     5945.29     42.69 o 
   5   2   2        8.36        9.70      1.55 o 
   6   2   2      502.77      490.49      6.52 o 
   7   2   2        5.47        3.61      2.42 o 
   8   2   2        8.17        2.53      2.46 o 
   9   2   2     1071.65     1161.90     14.46 o 
  10   2   2       43.75       33.86      3.42 o 
  11   2   2        0.56        0.66      3.25 o 
  12   2   2        6.03        3.99      3.47 o 
  13   2   2      186.94      178.72      7.59 o 
  14   2   2        0.81       -0.51      3.99 o 
  15   2   2      543.20      474.21     12.06 o 
  16   2   2       82.33       87.20      7.52 o 
  17   2   2       56.83       63.25      5.63 o 
  18   2   2        4.29       -6.96      5.11 o 
  19   2   2       75.49       69.91      7.65 o 
  20   2   2       21.88        0.83      6.73 o 
  21   2   2       25.95       14.10      8.80 o 
  22   2   2       32.42       37.90      9.84 o 
  23   2   2       12.35        2.90     12.08 o 
  24   2   2        5.90      -16.45     13.12 o 
   1   3   2      179.84      167.47      3.50 o 
   2   3   2     1730.98     1949.24     19.36 o 
   3   3   2      103.26      115.94      3.67 o 
   4   3   2     1180.34     1207.39     13.16 o 
   5   3   2     1261.29     1468.27     14.78 o 
   6   3   2     4209.58     4368.11     38.89 o 
   7   3   2      656.20      689.28      9.76 o 
   8   3   2      161.79      146.18      4.58 o 
   9   3   2      280.97      282.20      6.80 o 
  10   3   2        4.61        7.05      2.39 o 
  11   3   2        0.61       -1.70      2.05 o 
  12   3   2      126.57      127.47      6.30 o 
  13   3   2      397.91      401.04     10.88 o 
  14   3   2        8.85        7.44      4.69 o 
  15   3   2       45.57       46.41      6.16 o 
  16   3   2        7.58       -2.42      4.89 o 
  17   3   2       57.05       61.02      8.59 o 
  18   3   2       76.01       71.03     10.91 o 
  19   3   2      107.73      121.16     10.67 o 
  20   3   2        0.01        1.18      6.51 o 
  21   3   2       13.63       14.29     11.83 o 
  22   3   2       15.27       20.22     10.38 o 
  23   3   2        0.26       -4.08     10.89 o 
   0   4   2      328.11      308.02      8.62 o 
   1   4   2      776.16      777.64     10.00 o 
   2   4   2        0.04       -0.73      1.95 o 
   3   4   2     1647.03     1686.86     18.09 o 
   4   4   2      312.18      373.74      6.72 o 
   5   4   2       98.52       99.05      4.67 o 
   6   4   2      245.85      295.79      7.22 o 
   7   4   2      372.99      407.80      9.12 o 
   8   4   2      786.92      740.05     13.33 o 
   9   4   2        0.23       -1.03      3.34 o 
  10   4   2        1.08        1.69      2.44 o 
  11   4   2     2246.73     2218.71     26.75 o 
  12   4   2        3.50        0.12      2.71 o 
  13   4   2      248.81      269.74      9.46 o 
  14   4   2      205.20      202.47     11.20 o 
  15   4   2        5.26       12.11      6.51 o 
  16   4   2      178.34      191.49     11.46 o 
  17   4   2      150.97      157.99     12.39 o 
  18   4   2       30.08       32.57      8.28 o 
  19   4   2      104.35      106.99     13.85 o 
  20   4   2        6.18        0.79      7.26 o 
  21   4   2       18.05       34.23     10.67 o 
  22   4   2        1.19       -0.70     11.05 o 
  23   4   2        1.18      -15.93     10.78 o 
   1   5   2       88.25      100.28      4.34 o 
   2   5   2      642.10      722.45     10.87 o 
   3   5   2      933.41      937.81     12.29 o 
   4   5   2      324.31      351.39      6.54 o 
   5   5   2       11.84       24.57      2.67 o 
   6   5   2      608.12      625.20     13.90 o 
   7   5   2       61.80       48.65      4.15 o 
   8   5   2        7.42        7.65      3.41 o 
   9   5   2      521.77      486.80     11.05 o 
  10   5   2      104.37      120.23      7.11 o 
  11   5   2       71.00       83.40      8.17 o 
  12   5   2      577.88      556.93     17.06 o 
  13   5   2       77.42       92.48      9.15 o 
  14   5   2        9.66        7.67      6.49 o 
  15   5   2      135.98      138.55     11.04 o 
  16   5   2        0.59        3.02      7.35 o 
  17   5   2        7.20        8.74      8.24 o 
  18   5   2        8.76        4.48      9.29 o 
  19   5   2       43.40       66.87     11.56 o 
  20   5   2        1.26        1.31      8.55 o 
  21   5   2       27.50       44.39     11.10 o 
   0   6   2      155.36      161.02      9.72 o 
   1   6   2      205.10      201.93      5.77 o 
   2   6   2       97.56       86.59      3.78 o 
   3   6   2      161.74      156.91      6.84 o 
   4   6   2     1179.02     1096.19     18.51 o 
   5   6   2      239.46      222.72      8.24 o 
   6   6   2       98.04       88.88      6.49 o 
   7   6   2        3.33        3.03      3.34 o 
   8   6   2        4.16        7.23      3.24 o 
   9   6   2       36.32       28.86      4.06 o 
  10   6   2        8.58       14.83      5.47 o 
  11   6   2       88.85      102.17      8.94 o 
  12   6   2       52.17       49.97      7.63 o 
  13   6   2       33.62       27.86      6.90 o 
  14   6   2       57.62       62.51      9.33 o 
  15   6   2        6.85        5.14      6.77 o 
  16   6   2       10.10        7.81      7.73 o 
  17   6   2        5.78        4.90      7.78 o 
  18   6   2       24.57       24.09     10.74 o 
  19   6   2        7.62       -1.19      8.60 o 
  20   6   2       20.05       11.35      9.57 o 
   1   7   2      179.44      168.63      6.63 o 
   2   7   2      151.35      154.65      6.14 o 
   3   7   2      687.50      647.23     13.06 o 
   4   7   2       80.63       82.66      7.31 o 
   5   7   2       13.55       14.63     10.21 o 
   6   7   2      151.81      135.66     13.91 o 
   7   7   2      175.39      153.32     14.94 o 
   8   7   2        0.02        6.67      8.38 o 
   9   7   2       17.58        9.41      5.32 o 
  10   7   2      116.07      109.17     13.46 o 
  11   7   2       68.12       71.08      8.86 o 
  12   7   2        0.76       -6.84      9.14 o 
  13   7   2       31.88       34.34      8.52 o 
  14   7   2       53.76       46.98     11.21 o 
  15   7   2       13.57        8.08     12.33 o 
  16   7   2        3.47       16.31      8.58 o 
  17   7   2        2.73       -1.90      8.19 o 
  18   7   2       30.66       26.84     18.20 o 
   0   8   2       14.62        9.73      6.79 o 
   1   8   2      574.14      576.83     17.39 o 
   2   8   2      195.63      198.72      8.87 o 
   3   8   2      209.49      229.79     11.30 o 
   4   8   2      165.62      175.43     25.85 o 
   5   8   2      300.34      320.75     22.06 o 
   6   8   2       13.38       13.28      8.82 o 
   7   8   2       40.89       34.30     11.75 o 
   8   8   2        0.33       -7.87      8.19 o 
   9   8   2        0.57       11.05      9.22 o 
  10   8   2        7.06       26.75     10.55 o 
  11   8   2       34.55       36.46     11.23 o 
  12   8   2        1.75       -4.10      9.51 o 
  13   8   2      126.53      124.83     17.03 o 
  14   8   2        1.05        8.27     10.79 o 
  15   8   2        0.12      -14.96      9.97 o 
  16   8   2        3.88      -15.67     10.45 o 
   1   9   2        0.07        5.06      4.41 o 
   2   9   2       45.78       41.86      8.65 o 
   3   9   2        0.53        7.33      7.66 o 
   4   9   2      341.83      366.63     25.04 o 
   5   9   2        1.55        7.05     10.96 o 
   6   9   2       10.12       -4.39      8.04 o 
   7   9   2       51.11       43.87     10.83 o 
   8   9   2        1.52       11.97     18.31 o 
   9   9   2       70.55       78.07     13.65 o 
  10   9   2       13.56       20.99     16.04 o 
  11   9   2       40.32       27.95     11.14 o 
  12   9   2        0.05        2.47     10.52 o 
  13   9   2        0.25        1.40     10.34 o 
   2  10   2       27.88       44.05     19.72 o 
   3  10   2        0.02       18.68     10.16 o 
   4  10   2        7.61       15.80      9.92 o 
   5  10   2        7.49        8.56      8.48 o 
   6  10   2       11.88       -3.30      8.94 o 
   7  10   2       22.48       12.38     14.47 o 
   8  10   2        2.24       13.89     10.04 o 
   1   1   3     2485.71     2505.96     22.79 o 
   2   1   3    36873.15    40516.30    329.26 o 
   3   1   3      199.53      158.27      4.18 o 
   4   1   3      303.30      339.39      5.97 o 
   5   1   3     3109.05     3033.83     25.37 o 
   6   1   3     1382.44     1230.75     13.92 o 
   7   1   3      188.66      185.02      6.47 o 
   8   1   3       61.41       87.11      4.25 o 
   9   1   3      245.82      252.25      7.55 o 
  10   1   3       94.67      110.28      5.33 o 
  11   1   3      416.86      439.89      9.57 o 
  12   1   3      329.99      360.88     11.10 o 
  13   1   3       11.12       19.92      3.78 o 
  14   1   3      119.88      127.10      7.49 o 
  15   1   3       35.07       51.86      5.14 o 
  16   1   3      160.86      149.02      7.59 o 
  17   1   3      152.42      132.17      7.35 o 
  18   1   3       12.94       14.89      4.91 o 
  19   1   3        6.82       -3.55      6.43 o 
  20   1   3        1.67       -3.92      5.38 o 
  21   1   3       14.24       -7.78      6.85 o 
  22   1   3        1.83        0.30      8.67 o 
  23   1   3        1.60       20.95     11.33 o 
  24   1   3       16.29        4.92     11.77 o 
   0   2   3     7528.58     7602.54     73.80 o 
   1   2   3      362.79      309.20      4.87 o 
   3   2   3      413.81      397.42      5.19 o 
   4   2   3       77.53       63.39      2.60 o 
   5   2   3     1489.71     1525.46     14.67 o 
   6   2   3      490.44      436.47      7.86 o 
   7   2   3     1483.93     1475.98     17.52 o 
   8   2   3        2.67        5.44      2.92 o 
   9   2   3      118.20      129.96      5.67 o 
  10   2   3        1.01        1.35      3.03 o 
  11   2   3       20.95       21.06      4.14 o 
  12   2   3       36.53       49.83      5.23 o 
  13   2   3        4.71        2.95      4.22 o 
  14   2   3       19.24        5.25      4.68 o 
  15   2   3      976.88      933.65     18.36 o 
  16   2   3       84.79       69.50      7.18 o 
  17   2   3      101.42      124.17      8.67 o 
  18   2   3       43.06       62.96      7.21 o 
  19   2   3       33.43       34.77      7.05 o 
  20   2   3       40.76       42.74      8.57 o 
  21   2   3       35.17       43.29     14.40 o 
  22   2   3        4.08       -5.70      9.87 o 
  23   2   3        0.01       -5.61     10.83 o 
  24   2   3        0.37        2.08     11.99 o 
   1   3   3     1674.55     1730.37     15.53 o 
   2   3   3      148.41      177.58      4.60 o 
   3   3   3     1186.87     1325.51     14.36 o 
   4   3   3     2624.82     2768.11     24.83 o 
   5   3   3        0.15       -0.14      1.27 o 
   6   3   3     3595.61     3622.89     34.56 o 
   7   3   3     1070.41     1127.68     13.52 o 
   8   3   3      557.97      550.26     10.71 o 
   9   3   3      168.76      160.48      6.45 o 
  10   3   3      445.68      456.27     12.66 o 
  11   3   3      230.40      241.93      9.39 o 
  12   3   3       54.47       51.26      5.26 o 
  13   3   3      395.65      413.68     17.53 o 
  14   3   3      172.18      151.62      9.08 o 
  15   3   3      586.41      574.20     15.47 o 
  16   3   3       28.82       40.54      6.82 o 
  17   3   3       40.31       34.11      8.49 o 
  18   3   3        5.08       -9.61      7.24 o 
  19   3   3       50.86       45.92      9.90 o 
  20   3   3        0.72       13.65      8.45 o 
  21   3   3       34.69       20.71     10.90 o 
  22   3   3        0.62       -7.40     10.28 o 
  23   3   3       18.87       22.08     12.86 o 
   0   4   3      231.44      254.80      7.75 o 
   1   4   3      350.16      304.47      5.82 o 
   2   4   3      457.20      511.85      8.74 o 
   3   4   3       89.37       99.06      4.20 o 
   4   4   3     1301.66     1431.43     17.37 o 
   5   4   3      174.89      212.82      5.98 o 
   6   4   3        1.66       -0.87      2.59 o 
   7   4   3       39.35       48.53      4.17 o 
   8   4   3      134.76      123.24      6.67 o 
   9   4   3       95.65       99.83      4.62 o 
  10   4   3      682.97      641.70     17.79 o 
  11   4   3      145.17      115.41     10.45 o 
  12   4   3       20.28       17.03      4.38 o 
  13   4   3     2250.84     2239.97     33.99 o 
  14   4   3      217.09      201.12     13.95 o 
  15   4   3       55.41       29.80      8.51 o 
  16   4   3       31.01       25.74      8.75 o 
  17   4   3        1.06        3.32      8.57 o 
  18   4   3      118.74      147.27     13.45 o 
  19   4   3       28.78       27.16      9.32 o 
  20   4   3        2.71       -4.29      8.11 o 
  21   4   3        1.22      -11.52      8.18 o 
  22   4   3        1.89       -0.14     11.23 o 
   1   5   3        3.53        2.58      1.92 o 
   2   5   3       61.38       71.87      3.90 o 
   3   5   3      494.92      483.42      8.54 o 
   4   5   3        1.64        2.99      2.38 o 
   5   5   3        6.15        8.31      2.74 o 
   6   5   3      164.87      166.57      6.29 o 
   7   5   3       69.24       63.91      4.59 o 
   8   5   3        3.55       -0.15      3.48 o 
   9   5   3       37.92       50.96      5.26 o 
  10   5   3      310.23      307.02     10.49 o 
  11   5   3       14.70       11.77      7.37 o 
  12   5   3        1.06       -4.65      6.55 o 
  13   5   3      260.92      259.93     14.96 o 
  14   5   3      195.02      190.13     13.64 o 
  15   5   3      203.66      186.00     13.89 o 
  16   5   3       10.69        9.91      7.84 o 
  17   5   3       63.80       80.82     11.21 o 
  18   5   3       28.07        9.44      8.51 o 
  19   5   3       96.97       89.90     12.48 o 
  20   5   3       30.00       41.67     11.19 o 
  21   5   3       46.17       39.85     11.22 o 
   0   6   3     1265.10     1268.02     23.18 o 
   1   6   3      362.56      337.05      8.29 o 
   2   6   3       96.05       74.63      6.48 o 
   3   6   3       32.47       45.34      4.22 o 
   4   6   3      126.06      128.33      6.82 o 
   5   6   3        7.17        7.79      2.91 o 
   6   6   3        8.03        9.89      3.15 o 
   7   6   3        4.86        3.28      3.26 o 
   8   6   3      311.97      300.69     12.90 o 
   9   6   3        0.78        0.16      5.07 o 
  10   6   3       28.29       26.03      6.71 o 
  11   6   3      182.34      177.97     11.91 o 
  12   6   3        0.18       -3.14      6.16 o 
  13   6   3        6.64       14.25      7.31 o 
  14   6   3        3.00        5.55      6.92 o 
  15   6   3       88.82      106.87     13.60 o 
  16   6   3        0.19        7.21     11.30 o 
  17   6   3       55.54       36.79     11.74 o 
  18   6   3        4.98        6.17      8.51 o 
  19   6   3      106.67      126.75     16.07 o 
  20   6   3        9.70       -2.98      9.03 o 
   1   7   3        1.44       -4.55      3.91 o 
   2   7   3       16.92        7.37      3.75 o 
   3   7   3      289.44      269.66     10.91 o 
   4   7   3      598.79      575.41     11.70 o 
   5   7   3      232.24      216.09      8.10 o 
   6   7   3       16.51       23.51      5.67 o 
   7   7   3        3.75        4.16      5.12 o 
   8   7   3       96.39      102.82      8.92 o 
   9   7   3       55.60       55.24      8.79 o 
  10   7   3        9.73        7.02      5.96 o 
  11   7   3      200.49      188.62     14.58 o 
  12   7   3       88.11       75.34     13.99 o 
  13   7   3        2.09        1.91      6.76 o 
  14   7   3       32.63       36.92      9.27 o 
  15   7   3       37.26       28.93      8.86 o 
  16   7   3       13.39       22.39     10.35 o 
  17   7   3        6.35        5.69      8.40 o 
  18   7   3        0.00        2.73      8.75 o 
   0   8   3        4.41       -2.79      5.87 o 
   1   8   3       72.77       73.40      7.60 o 
   2   8   3      137.40      159.03      8.39 o 
   3   8   3      581.70      533.40     16.36 o 
   4   8   3       74.40       78.19      7.42 o 
   5   8   3      352.63      346.51     20.95 o 
   6   8   3      329.87      322.62     21.15 o 
   7   8   3        6.89        8.57      8.68 o 
   8   8   3       45.51       49.17     13.00 o 
   9   8   3        5.70        0.96      8.65 o 
  10   8   3        0.47       -8.11      7.87 o 
  11   8   3        5.73      -13.26      8.84 o 
  12   8   3        1.94       21.13     11.07 o 
  13   8   3        2.66        9.05     10.90 o 
  14   8   3        3.24       -6.88      9.81 o 
  15   8   3        4.12        6.03     18.30 o 
  16   8   3        1.30       -2.99     11.64 o 
   1   9   3       31.72       33.24      5.48 o 
   2   9   3      220.39      201.10     12.51 o 
   3   9   3        0.20       -1.21      7.45 o 
   4   9   3      131.80      139.06     14.50 o 
   5   9   3        0.05       14.43      9.18 o 
   6   9   3       38.16       45.92     10.95 o 
   7   9   3        4.91       -5.52      8.04 o 
   8   9   3       20.77       35.93     11.03 o 
   9   9   3        4.56       -0.67      9.65 o 
  10   9   3        8.69        8.38      9.93 o 
  11   9   3        3.47        5.72      9.53 o 
  12   9   3       12.85        7.30     16.09 o 
   2  10   3        9.00       20.66      8.29 o 
   3  10   3       39.98       54.16     10.23 o 
   4  10   3        1.43      -12.64     12.98 o 
   5  10   3        4.94       13.41      9.07 o 
   6  10   3       20.26        4.09      9.43 o 
   7  10   3        4.96       10.93      9.60 o 
   0   0   4    29584.64    32308.95    527.69 o 
   1   0   4        4.82        0.88      2.79 o 
   2   0   4     7330.99     7057.48    100.33 o 
   3   0   4     9609.03     9448.68    148.58 o 
   4   0   4     2511.43     2467.61     33.84 o 
   5   0   4       10.08       13.61      4.47 o 
   6   0   4      785.03      847.38     19.68 o 
   7   0   4       11.32       15.05      6.09 o 
   8   0   4     1701.46     1682.20     31.14 o 
   9   0   4       13.04        6.90      3.54 o 
  10   0   4     1253.02     1309.02     26.50 o 
  11   0   4     2516.77     2389.55     42.82 o 
  12   0   4       87.29       85.48     11.14 o 
  13   0   4      792.87      810.65     33.25 o 
  14   0   4        8.79        4.10      5.50 o 
  15   0   4        0.84        4.63      5.91 o 
  16   0   4        9.97       16.98      7.15 o 
  17   0   4       46.00       38.98      7.78 o 
  18   0   4        0.18       -3.62      6.68 o 
  19   0   4      159.70      141.00     12.66 o 
  20   0   4        8.79       -3.69      9.92 o 
  21   0   4       21.53        9.98     11.61 o 
  22   0   4        2.96        1.29     11.25 o 
  23   0   4        1.51        8.05     13.17 o 
  24   0   4        0.11       -9.56     23.30 o 
   1   1   4     4519.43     4520.59     39.80 o 
   2   1   4    59938.02    70969.23    575.36 o 
   3   1   4     4083.35     4205.19     37.70 o 
   4   1   4     2345.96     2521.91     26.71 o 
   5   1   4     2379.46     2283.08     34.20 o 
   6   1   4      109.76      108.90      4.92 o 
   7   1   4      149.58      134.48      7.54 o 
   8   1   4     1951.82     2118.91     27.49 o 
   9   1   4       35.32       22.67      4.18 o 
  10   1   4      720.85      729.09     13.64 o 
  11   1   4       34.19       36.60      4.38 o 
  12   1   4       24.78       27.31      4.24 o 
  13   1   4      154.86      144.36      7.11 o 
  14   1   4       30.65       31.42      4.52 o 
  15   1   4      328.55      345.03     13.34 o 
  16   1   4        2.65       -5.29      5.04 o 
  17   1   4       33.03       32.34      5.51 o 
  18   1   4        0.00       -1.64      4.60 o 
  19   1   4        7.18       12.82      6.26 o 
  20   1   4      108.01       89.85      9.27 o 
  21   1   4       56.63       79.85     11.03 o 
  22   1   4        2.49        8.91     12.49 o 
  23   1   4        0.42      -11.28     10.27 o 
  24   1   4        6.65        2.49     11.74 o 
   0   2   4    43275.63    48000.45    510.90 o 
   1   2   4     1069.45     1017.79     11.12 o 
   2   2   4     3535.52     3595.31     32.42 o 
   3   2   4      407.25      421.37      6.66 o 
   4   2   4      406.87      355.63      6.56 o 
   5   2   4      251.70      302.09      7.20 o 
   6   2   4       76.38       73.24      3.80 o 
   7   2   4      430.32      384.37      7.59 o 
   8   2   4       21.00       28.89      3.19 o 
   9   2   4      115.81      132.52      6.23 o 
  10   2   4      245.89      259.99      9.85 o 
  11   2   4       24.12       24.87      4.86 o 
  12   2   4      339.54      349.51     17.18 o 
  13   2   4      774.54      738.93     17.06 o 
  14   2   4       42.60       41.80      6.58 o 
  15   2   4      286.61      357.61     13.94 o 
  16   2   4      211.35      222.71     11.92 o 
  17   2   4      461.59      435.77     16.15 o 
  18   2   4       51.13       59.18      8.16 o 
  19   2   4       58.49       42.15      7.76 o 
  20   2   4        2.04        6.18      7.81 o 
  21   2   4       22.33       23.92     11.90 o 
  22   2   4        4.96       -0.76     10.37 o 
  23   2   4        0.57       -2.76     11.45 o 
  24   2   4       24.96       25.99     13.15 o 
   1   3   4        0.15       -2.88      1.92 o 
   2   3   4      970.51      927.09     10.89 o 
   3   3   4      137.21      132.50      4.18 o 
   4   3   4     1631.65     1747.48     17.93 o 
   5   3   4       44.13       62.16      3.62 o 
   6   3   4        5.23        7.23      2.64 o 
   7   3   4     1479.17     1512.93     18.38 o 
   8   3   4       31.25       27.92      3.26 o 
   9   3   4       92.14       97.72      5.47 o 
  10   3   4      388.56      360.08      9.38 o 
  11   3   4      670.27      667.09     13.12 o 
  12   3   4       20.56       16.37      5.18 o 
  13   3   4       57.86       43.90      6.58 o 
  14   3   4      659.58      683.78     17.44 o 
  15   3   4      780.80      794.51     19.27 o 
  16   3   4        3.14        5.28      5.87 o 
  17   3   4       69.86       95.31     11.15 o 
  18   3   4       70.10       79.82     11.10 o 
  19   3   4       20.58       25.54      9.12 o 
  20   3   4        0.21      -10.52      7.68 o 
  21   3   4       11.31       20.32      9.54 o 
  22   3   4        3.25        5.17     11.34 o 
  23   3   4        3.48       10.21     20.35 o 
   0   4   4      496.61      495.48     10.52 o 
   1   4   4      118.46      132.40      5.48 o 
   2   4   4      810.61      890.91     13.88 o 
   3   4   4      508.46      530.77      9.28 o 
   4   4   4      126.94      138.44      4.11 o 
   5   4   4      342.31      332.50      7.11 o 
   6   4   4      220.82      235.27      6.71 o 
   7   4   4      248.92      256.72      7.95 o 
   8   4   4       66.29       56.53      3.99 o 
   9   4   4        1.38        3.70      2.37 o 
  10   4   4        2.28       -3.39      2.78 o 
  11   4   4      420.28      424.47     14.09 o 
  12   4   4      781.56      771.07     23.35 o 
  13   4   4        1.91      -10.02      6.68 o 
  14   4   4      170.46      163.78     13.12 o 
  15   4   4       51.25       38.27      8.78 o 
  16   4   4        0.68        3.77      7.98 o 
  17   4   4      109.57      121.14     12.73 o 
  18   4   4        8.67       26.01      9.02 o 
  19   4   4       36.08       32.02      9.57 o 
  20   4   4        3.76       10.56      8.58 o 
  21   4   4       61.86       77.80     12.56 o 
  22   4   4        0.02        0.33     13.11 o 
   1   5   4        8.57        2.19      2.60 o 
   2   5   4       33.53       40.69      3.73 o 
   3   5   4       57.43       55.35      3.97 o 
   4   5   4       16.81       17.62      3.09 o 
   5   5   4       12.76       16.83      3.40 o 
   6   5   4      251.91      246.65      7.77 o 
   7   5   4       44.54       49.52      5.17 o 
   8   5   4      138.57      142.84      6.85 o 
   9   5   4        0.04        3.30      4.34 o 
  10   5   4        9.30        6.87      5.20 o 
  11   5   4      152.33      162.33     11.89 o 
  12   5   4       17.97       15.87      7.20 o 
  13   5   4      122.10      115.26     10.91 o 
  14   5   4      136.27      144.49     12.37 o 
  15   5   4      169.62      168.19     13.61 o 
  16   5   4        0.11       -2.77      7.16 o 
  17   5   4       46.28       52.55     11.11 o 
  18   5   4       26.86       23.82      9.48 o 
  19   5   4        2.94      -11.48     11.64 o 
  20   5   4        1.42        3.73      9.00 o 
  21   5   4       31.60       46.78     11.65 o 
   0   6   4      398.38      381.60     13.79 o 
   1   6   4     2803.12     2618.43     28.81 o 
   2   6   4      103.51      106.39      5.55 o 
   3   6   4       57.95       55.53      4.11 o 
   4   6   4       30.50       22.84      3.50 o 
   5   6   4      150.34      130.42      9.40 o 
   6   6   4        2.95        6.14      3.34 o 
   7   6   4        5.24        2.37      3.37 o 
   8   6   4       46.39       60.54      7.82 o 
   9   6   4      435.91      409.66     16.05 o 
  10   6   4       96.86       89.73      9.30 o 
  11   6   4      388.30      352.91     17.29 o 
  12   6   4       27.53       27.39      7.87 o 
  13   6   4       41.51       40.11      8.49 o 
  14   6   4       20.50       14.99      7.66 o 
  15   6   4       53.47       93.70     11.07 o 
  16   6   4        6.89       -2.94      8.78 o 
  17   6   4       11.03        2.09      7.92 o 
  18   6   4       15.50        8.91      8.79 o 
  19   6   4        4.12       13.37      9.58 o 
  20   6   4        0.71       12.75      9.57 o 
   1   7   4      268.48      259.68     10.47 o 
   2   7   4      289.90      282.58     10.29 o 
   3   7   4      423.40      404.75     11.82 o 
   4   7   4      140.15      144.67      8.05 o 
   5   7   4       13.25       14.54      4.59 o 
   6   7   4      314.32      290.51     11.14 o 
   7   7   4        6.01        4.89      4.59 o 
   8   7   4        0.00        2.38      5.32 o 
   9   7   4       10.15        4.42      6.43 o 
  10   7   4      316.72      303.81     15.66 o 
  11   7   4       11.66       31.72      7.50 o 
  12   7   4       14.55        8.35      8.10 o 
  13   7   4       70.14       61.33      9.73 o 
  14   7   4        3.91       -0.97      7.70 o 
  15   7   4       28.72       25.85      8.52 o 
  16   7   4       22.29       41.03     10.12 o 
  17   7   4       11.15       20.83      9.84 o 
  18   7   4       17.40       23.26     10.13 o 
   0   8   4       57.26       61.49     14.24 o 
   1   8   4       76.86       66.41      6.95 o 
   2   8   4      170.45      162.51      9.58 o 
   3   8   4        0.69        1.60      4.23 o 
   4   8   4      109.89      108.43      7.05 o 
   5   8   4       84.25       95.74     13.85 o 
   6   8   4      186.62      171.08     11.60 o 
   7   8   4       20.62       14.62      5.98 o 
   8   8   4       59.28       47.49     15.56 o 
   9   8   4        8.87       15.03      9.45 o 
  10   8   4       18.66       14.17     10.08 o 
  11   8   4       26.14       17.73     11.15 o 
  12   8   4        0.72        3.06      9.86 o 
  13   8   4       14.18        0.92     10.10 o 
  14   8   4        5.32       -1.46     10.29 o 
  15   8   4        1.92        0.35     13.30 o 
   1   9   4        8.57       15.95      4.99 o 
   2   9   4       49.36       58.23     10.12 o 
   3   9   4       28.16       24.97     12.42 o 
   4   9   4       16.77       22.68      9.45 o 
   5   9   4       59.56       44.84     10.77 o 
   6   9   4        0.00        3.93      8.67 o 
   7   9   4       72.83       66.62     14.02 o 
   8   9   4       53.15       51.79     25.12 o 
   9   9   4       39.40       38.51     13.30 o 
  10   9   4       23.99       25.49     11.25 o 
  11   9   4       13.47       -6.41      8.93 o 
  12   9   4        0.18       -2.11     10.85 o 
   0  10   4        2.99      -22.11     15.54 o 
   1  10   4        1.18       14.91     12.25 o 
   2  10   4        3.02       -2.93      7.88 o 
   3  10   4       11.08       18.44     13.68 o 
   4  10   4        0.57        3.23      8.61 o 
   5  10   4       18.09       14.09      9.93 o 
   6  10   4       13.09       26.00     10.33 o 
   7  10   4      132.83      169.29     23.91 o 
   1   1   5       44.66       50.70      3.14 o 
   2   1   5      830.60      901.65     13.13 o 
   3   1   5      419.16      357.03      8.27 o 
   4   1   5     1791.37     1767.18     23.04 o 
   5   1   5        1.60        2.92      3.14 o 
   6   1   5       55.22       78.17      5.15 o 
   7   1   5      576.01      563.85     14.05 o 
   8   1   5      182.88      235.70      8.66 o 
   9   1   5      441.73      374.58     10.50 o 
  10   1   5        0.27       -4.57      3.60 o 
  11   1   5      133.07      170.79      7.49 o 
  12   1   5        6.76        3.98      3.78 o 
  13   1   5        2.61       -0.72      3.64 o 
  14   1   5       16.60        7.81      5.56 o 
  15   1   5      135.28      133.56     11.21 o 
  16   1   5       12.83       26.04      7.27 o 
  17   1   5      141.41      111.19     10.25 o 
  18   1   5       11.21       17.08      5.25 o 
  19   1   5      229.74      231.83     11.28 o 
  20   1   5        3.00        2.01      6.23 o 
  21   1   5        1.14        2.84      7.89 o 
  22   1   5        0.21        1.50     10.08 o 
  23   1   5        0.01        3.20     11.10 o 
  24   1   5        3.13       -3.31     11.38 o 
   0   2   5     7152.55     6804.69     83.32 o 
   1   2   5      121.18      143.71      4.73 o 
   2   2   5      514.78      456.01      7.65 o 
   3   2   5       78.17      117.37      4.42 o 
   4   2   5     7185.18     7340.37     69.77 o 
   5   2   5       40.34       36.47      3.49 o 
   6   2   5      892.03      914.57     12.92 o 
   7   2   5      493.58      593.01      9.99 o 
   8   2   5      130.30       93.27      4.51 o 
   9   2   5     1265.37     1418.55     20.42 o 
  10   2   5      177.79      185.34      8.91 o 
  11   2   5      468.17      464.00     13.02 o 
  12   2   5      129.89      140.59      8.62 o 
  13   2   5      183.53      191.83     10.15 o 
  14   2   5       15.91       11.17      5.95 o 
  15   2   5      170.54      198.60     11.15 o 
  16   2   5      136.74      152.13     14.07 o 
  17   2   5      132.90      112.84      9.45 o 
  18   2   5      161.87      142.69     11.77 o 
  19   2   5        0.32        5.22      6.29 o 
  20   2   5       24.95       22.55      8.64 o 
  21   2   5        1.12       -3.81      7.73 o 
  22   2   5        5.42        3.78     10.72 o 
  23   2   5        1.31       -1.79     11.50 o 
   1   3   5       37.29       40.01      3.19 o 
   2   3   5     7530.52     7946.78     71.60 o 
   3   3   5        1.09        5.95      2.61 o 
   4   3   5       43.96       77.54      4.58 o 
   5   3   5     1346.83     1459.44     17.92 o 
   6   3   5       72.75       69.81      4.09 o 
   7   3   5      268.48      312.19      8.87 o 
   8   3   5       31.64       29.17      3.40 o 
   9   3   5        0.08        1.11      2.65 o 
  10   3   5      453.60      412.44     10.27 o 
  11   3   5       77.41       87.60      8.73 o 
  12   3   5      193.50      189.45      9.93 o 
  13   3   5      749.22      756.62     17.89 o 
  14   3   5      775.89      810.18     19.23 o 
  15   3   5      822.98      853.55     22.29 o 
  16   3   5       42.23       28.77      6.97 o 
  17   3   5      121.28      107.42     12.86 o 
  18   3   5       14.67       25.60     10.11 o 
  19   3   5        1.39       -0.30      7.84 o 
  20   3   5       49.00       47.94     10.48 o 
  21   3   5       26.40       34.59     12.20 o 
  22   3   5       33.64       17.23     15.78 o 
  23   3   5        0.05       22.73     13.28 o 
   0   4   5      307.47      317.94      8.89 o 
   1   4   5       22.60       19.13      2.64 o 
   2   4   5      463.76      463.61      7.96 o 
   3   4   5        2.37        0.03      2.08 o 
   4   4   5        5.00        7.62      2.10 o 
   5   4   5       48.45       53.98      3.97 o 
   6   4   5      639.00      659.77     12.55 o 
   7   4   5       29.65       37.98      3.86 o 
   8   4   5      445.93      464.48      9.88 o 
   9   4   5      243.12      228.76      8.72 o 
  10   4   5        3.06        1.98      3.93 o 
  11   4   5      580.79      539.08     12.02 o 
  12   4   5       60.93       74.00      7.07 o 
  13   4   5      478.59      508.02     19.68 o 
  14   4   5       15.35       17.74      7.92 o 
  15   4   5       79.30       76.84     10.62 o 
  16   4   5       65.48       56.97     10.06 o 
  17   4   5        3.32        1.20      8.05 o 
  18   4   5       42.67       57.18     10.50 o 
  19   4   5       18.09       27.80      9.53 o 
  20   4   5        0.18       -7.17      8.04 o 
  21   4   5       20.75       19.53      9.85 o 
  22   4   5        0.00       -1.03      9.39 o 
   1   5   5       38.19       27.44      4.30 o 
   2   5   5      914.33      862.90     12.50 o 
   3   5   5        2.17        3.31      3.16 o 
   4   5   5       31.16       43.40      4.35 o 
   5   5   5       71.32       76.98      5.53 o 
   6   5   5        0.00       -0.08      3.39 o 
   7   5   5      350.36      358.76      9.81 o 
   8   5   5        2.02        5.48      3.64 o 
   9   5   5      152.16      160.48      7.80 o 
  10   5   5      241.11      230.88     13.43 o 
  11   5   5       13.21        0.70      5.89 o 
  12   5   5       96.37       85.07      9.95 o 
  13   5   5       12.54       16.69      7.67 o 
  14   5   5        3.62      -10.14      6.76 o 
  15   5   5       27.04       32.88     10.34 o 
  16   5   5        0.00       -5.44      7.31 o 
  17   5   5       84.40      106.53     12.19 o 
  18   5   5        3.11       -1.24      8.72 o 
  19   5   5       20.69       22.70      9.92 o 
  20   5   5       23.14       16.24     10.02 o 
  21   5   5       35.64       44.28     11.46 o 
   0   6   5      981.49      983.43     27.58 o 
   1   6   5     1592.27     1454.15     25.33 o 
   2   6   5      406.58      401.39      8.41 o 
   3   6   5      205.77      196.99      7.24 o 
   4   6   5        0.46        0.00      3.51 o 
   5   6   5      120.92      113.94      6.30 o 
   6   6   5       65.54       53.81      5.03 o 
   7   6   5        4.68        4.90      4.17 o 
   8   6   5      227.12      213.02     15.37 o 
   9   6   5       61.01       70.32      8.51 o 
  10   6   5       71.08       89.46      9.56 o 
  11   6   5      108.47      128.44     13.08 o 
  12   6   5       43.30       38.57      8.32 o 
  13   6   5       14.21        3.65      8.18 o 
  14   6   5        0.06       -1.37      6.79 o 
  15   6   5       33.65       58.24      9.76 o 
  16   6   5       23.55       19.76      8.87 o 
  17   6   5       23.16       13.02      8.59 o 
  18   6   5        2.36        4.36      9.05 o 
  19   6   5        1.24        1.86      8.90 o 
   1   7   5        3.66        4.73      4.72 o 
   2   7   5      316.52      290.44     11.19 o 
   3   7   5      284.74      294.93     11.85 o 
   4   7   5       23.06       14.06      5.07 o 
   5   7   5        5.31       10.37      4.53 o 
   6   7   5       29.49       30.92      5.86 o 
   7   7   5        1.80       -4.35      4.15 o 
   8   7   5      621.04      596.47     15.31 o 
   9   7   5       25.89       22.13      5.93 o 
  10   7   5       71.53       64.79     10.34 o 
  11   7   5       55.44       56.16      9.58 o 
  12   7   5        0.61        0.80      7.50 o 
  13   7   5      105.39       96.42     11.79 o 
  14   7   5        0.89        6.70      7.50 o 
  15   7   5       40.21       45.42     10.13 o 
  16   7   5        0.15       22.53      9.26 o 
  17   7   5        8.21        7.02      9.09 o 
   0   8   5        5.80        6.80      6.52 o 
   1   8   5       41.94       44.35      6.86 o 
   2   8   5       21.74       18.86      5.83 o 
   3   8   5      115.49      112.45      7.74 o 
   4   8   5       23.18        7.70      4.58 o 
   5   8   5       82.03       75.11      6.74 o 
   6   8   5       50.63       51.39      7.33 o 
   7   8   5        3.41        2.04      5.65 o 
   8   8   5      216.84      231.94     19.67 o 
   9   8   5       21.83       28.05      7.25 o 
  10   8   5        2.10        1.06      8.88 o 
  11   8   5        1.39        7.70      9.84 o 
  12   8   5       15.01        8.82     12.92 o 
  13   8   5        3.49       10.76     10.84 o 
  14   8   5        2.81        0.04     12.53 o 
  15   8   5        0.14       -1.24     11.06 o 
   1   9   5        8.71       11.47      5.21 o 
   2   9   5       28.91       26.43      5.58 o 
   3   9   5       42.37       44.94      7.23 o 
   4   9   5       13.64       10.01      7.71 o 
   5   9   5        8.71       11.68      8.80 o 
   6   9   5       31.31       30.87     14.46 o 
   7   9   5        3.03       13.84     17.02 o 
   8   9   5       14.87       25.60     10.79 o 
   9   9   5        0.15       -9.24      8.71 o 
  10   9   5       10.20        7.94     10.22 o 
  11   9   5        0.75       -9.02      9.47 o 
   0  10   5        8.70       57.96     23.30 o 
   1  10   5       68.60      118.93     22.26 o 
   2  10   5       23.20       25.16      7.97 o 
   3  10   5        2.32        4.99      8.19 o 
   4  10   5       63.57       76.83     12.82 o 
   5  10   5       10.97       16.83     10.00 o 
   6  10   5      182.20      174.78     24.59 o 
   0   0   6      857.34      861.66     42.85 o 
   1   0   6     2763.98     2715.98     46.35 o 
   2   0   6     1930.39     1915.44     50.29 o 
   3   0   6     3863.88     3784.51     71.44 o 
   4   0   6     9223.59     9653.03    166.87 o 
   5   0   6     1476.31     1403.52     33.58 o 
   6   0   6     6640.40     6762.14    121.72 o 
   7   0   6       81.09       55.19      8.84 o 
   8   0   6        6.16       10.85      6.88 o 
   9   0   6      230.94      223.11     15.19 o 
  10   0   6       28.21       19.42      5.05 o 
  11   0   6      187.59      170.86      9.42 o 
  12   0   6       91.50       94.61      9.97 o 
  13   0   6      402.94      433.94     27.22 o 
  14   0   6      127.04      147.56     22.95 o 
  15   0   6      788.57      721.81     37.45 o 
  16   0   6       30.00       23.58      8.09 o 
  17   0   6      159.97      150.88     15.70 o 
  18   0   6       11.77       10.51      7.86 o 
  19   0   6       25.89       26.58      8.64 o 
  20   0   6        4.78       12.69      8.23 o 
  21   0   6        0.50      -13.63     10.13 o 
  22   0   6        0.98       17.63     12.42 o 
  23   0   6        1.06       12.78     13.61 o 
  24   0   6        2.04       34.06     27.49 o 
   1   1   6      558.85      581.53     12.55 o 
   2   1   6       12.57       17.05      3.90 o 
   3   1   6      850.25      801.85     13.65 o 
   4   1   6      536.13      468.24     13.80 o 
   5   1   6     3892.94     3956.44     49.27 o 
   6   1   6      758.94      740.27     17.85 o 
   7   1   6     1654.65     1774.74     33.36 o 
   8   1   6      583.54      592.40     14.93 o 
   9   1   6       25.18       30.30      5.81 o 
  10   1   6      271.88      259.95     11.90 o 
  11   1   6      164.00      203.29     11.00 o 
  12   1   6        0.60       -2.05      4.52 o 
  13   1   6       12.32        7.11      4.98 o 
  14   1   6        0.00       -4.84      4.38 o 
  15   1   6       80.67       83.65      8.28 o 
  16   1   6        8.43        8.07      5.96 o 
  17   1   6       19.55       17.74      6.57 o 
  18   1   6        2.62        1.37      5.07 o 
  19   1   6       38.74       27.32      8.85 o 
  20   1   6       61.18       81.35      9.44 o 
  21   1   6        0.31       -7.65      7.59 o 
  22   1   6        2.90        6.81     10.78 o 
  23   1   6        0.48        5.26     11.79 o 
   0   2   6      318.37      339.17     10.74 o 
   1   2   6       33.93       26.36      3.67 o 
   2   2   6     2468.44     2441.75     27.04 o 
   3   2   6     1072.16     1109.54     16.99 o 
   4   2   6      627.38      685.73     12.65 o 
   5   2   6      149.54      165.67      5.77 o 
   6   2   6     1694.74     1760.20     21.28 o 
   7   2   6      528.36      579.74     10.81 o 
   8   2   6      312.93      318.15     10.06 o 
   9   2   6      403.37      444.52     10.18 o 
  10   2   6       25.55       24.29      3.49 o 
  11   2   6        0.02       -2.86      4.39 o 
  12   2   6      135.31      136.13      8.76 o 
  13   2   6       84.00       81.92      7.96 o 
  14   2   6      374.80      359.25     14.02 o 
  15   2   6       39.60       42.35      7.40 o 
  16   2   6        0.28        8.50      5.99 o 
  17   2   6       10.84       20.13      6.60 o 
  18   2   6        4.49        8.53      6.55 o 
  19   2   6       99.71      107.79     10.83 o 
  20   2   6       28.05       43.03      9.92 o 
  21   2   6        1.96       12.35      8.54 o 
  22   2   6        8.49        1.82     10.98 o 
  23   2   6        0.93      -15.45     10.30 o 
   1   3   6       50.19       62.92      3.69 o 
   2   3   6      546.87      641.70     10.08 o 
   3   3   6      362.78      400.32      7.86 o 
   4   3   6     1344.09     1432.49     18.01 o 
   5   3   6        9.33       11.59      3.08 o 
   6   3   6       27.98       58.41      4.15 o 
   7   3   6      226.76      209.68      7.69 o 
   8   3   6        0.34       -0.13      2.84 o 
   9   3   6      418.76      456.70     11.41 o 
  10   3   6      493.51      486.78     11.22 o 
  11   3   6      202.13      201.34     10.91 o 
  12   3   6      393.78      382.58     13.28 o 
  13   3   6      125.48      126.89      9.32 o 
  14   3   6       96.99      111.00      9.40 o 
  15   3   6       35.41       23.15     11.48 o 
  16   3   6        1.06        8.49      6.56 o 
  17   3   6       27.75       25.41      8.87 o 
  18   3   6       91.78      108.23     14.41 o 
  19   3   6       26.71       49.09     10.24 o 
  20   3   6       14.27       12.04      8.86 o 
  21   3   6        1.18       10.01      8.77 o 
  22   3   6        0.75       -3.59      9.04 o 
   0   4   6     1078.85     1077.90     19.12 o 
   1   4   6      114.85      145.25      5.21 o 
   2   4   6      753.16      767.77     11.35 o 
   3   4   6        0.09       -2.31      2.53 o 
   4   4   6       16.43       15.75      2.93 o 
   5   4   6       51.16       63.72      4.25 o 
   6   4   6       53.92       59.00      4.24 o 
   7   4   6        5.05        0.44      3.06 o 
   8   4   6      102.36      104.34      5.30 o 
   9   4   6       14.39       25.16      4.48 o 
  10   4   6       68.14       74.46      5.07 o 
  11   4   6      176.43      190.44      9.81 o 
  12   4   6       21.99       23.60      5.75 o 
  13   4   6       64.43       71.02      9.96 o 
  14   4   6       10.84        1.12      7.54 o 
  15   4   6       62.47       76.80     10.76 o 
  16   4   6        0.11      -10.21      6.80 o 
  17   4   6       52.59       77.64     11.13 o 
  18   4   6       25.03       29.35      9.47 o 
  19   4   6       47.80       47.48     10.74 o 
  20   4   6       54.06       60.75     11.61 o 
  21   4   6        0.11       -5.95      8.92 o 
  22   4   6        0.98       17.15     10.39 o 
   1   5   6        0.28       -3.28      2.49 o 
   2   5   6        6.26        4.32      2.43 o 
   3   5   6        4.30        2.01      2.39 o 
   4   5   6      192.46      178.15     12.89 o 
   5   5   6       16.07       17.84      3.39 o 
   6   5   6        4.34        3.89      3.02 o 
   7   5   6      108.78      120.09      5.80 o 
   8   5   6       31.96       26.07      4.69 o 
   9   5   6      374.09      362.70     13.23 o 
  10   5   6        0.02        0.88      5.13 o 
  11   5   6        6.56        6.16      9.18 o 
  12   5   6        1.68        3.34      6.82 o 
  13   5   6       24.14       33.65      8.69 o 
  14   5   6       24.67       26.50      9.34 o 
  15   5   6       76.39       81.58     10.86 o 
  16   5   6        9.62       16.93      9.18 o 
  17   5   6       64.02       84.07     11.68 o 
  18   5   6        4.18       14.24      9.13 o 
  19   5   6        0.00        6.53      9.86 o 
  20   5   6        0.10       -0.17      8.96 o 
   0   6   6      574.84      548.54     16.02 o 
   1   6   6     1992.45     1888.88     27.77 o 
   2   6   6       80.37       66.60      5.21 o 
   3   6   6      334.01      333.68      9.31 o 
   4   6   6       32.76       28.08      4.91 o 
   5   6   6      230.56      192.58     11.64 o 
   6   6   6      185.61      196.46      9.24 o 
   7   6   6        1.62        1.06      4.30 o 
   8   6   6      482.13      432.51     18.57 o 
   9   6   6       22.31       18.91      5.88 o 
  10   6   6      212.68      201.06     13.19 o 
  11   6   6      680.22      665.73     21.45 o 
  12   6   6       30.77       25.15      8.40 o 
  13   6   6      271.18      289.41     16.92 o 
  14   6   6       26.64       14.03      8.51 o 
  15   6   6       50.14       52.90     10.34 o 
  16   6   6       75.82       86.38     11.75 o 
  17   6   6       55.47       60.60     10.98 o 
  18   6   6        7.64        9.23      9.05 o 
  19   6   6        2.46        8.17      8.92 o 
   1   7   6       10.40        9.92      4.99 o 
   2   7   6      325.83      317.60     12.17 o 
   3   7   6      563.94      559.44     15.01 o 
   4   7   6       67.58       76.78      7.16 o 
   5   7   6      145.66      130.22     10.86 o 
   6   7   6       24.89       22.59      5.68 o 
   7   7   6        8.83        2.10      4.99 o 
   8   7   6        2.09        8.07      5.02 o 
   9   7   6       84.64       87.30      8.52 o 
  10   7   6       10.07        5.92      8.97 o 
  11   7   6        1.30       -4.27      7.04 o 
  12   7   6        0.02       -0.47      7.35 o 
  13   7   6       25.37       25.80      8.85 o 
  14   7   6       36.23       51.14      9.99 o 
  15   7   6        2.51       -6.05      7.82 o 
  16   7   6        3.17       12.87      8.87 o 
  17   7   6       16.29        9.44      9.64 o 
   0   8   6        1.61        7.76      8.59 o 
   1   8   6       52.07       53.09      6.40 o 
   2   8   6        3.32        6.19      5.42 o 
   3   8   6       35.99       30.97      5.72 o 
   4   8   6        2.02        9.64      4.72 o 
   5   8   6        0.35        1.19      4.65 o 
   6   8   6       43.69       47.79      6.55 o 
   7   8   6        2.67        7.88      4.64 o 
   8   8   6        4.70       14.11      5.44 o 
   9   8   6       15.56       20.37      6.05 o 
  10   8   6        7.38       -5.00      6.50 o 
  11   8   6        6.00        5.21      9.44 o 
  12   8   6        3.38       24.42     11.50 o 
  13   8   6        5.78        6.22     12.59 o 
  14   8   6       13.28        8.75     11.82 o 
   1   9   6        4.02        7.76      5.02 o 
   2   9   6        1.88       -3.39      4.77 o 
   3   9   6       25.37       22.92      5.69 o 
   4   9   6       10.09       19.80      8.10 o 
   5   9   6      143.15      156.46     13.90 o 
   6   9   6       38.15       34.91      8.91 o 
   7   9   6       11.76       17.15      9.99 o 
   8   9   6       38.61       44.58     12.11 o 
   9   9   6        8.15       -3.19      9.62 o 
  10   9   6       22.37       22.20     11.19 o 
  11   9   6       10.69       23.41     11.64 o 
   0  10   6        0.03       15.54     17.93 o 
   1  10   6        5.79        7.48      9.57 o 
   2  10   6        5.22       17.09      8.01 o 
   3  10   6       21.36       31.68      8.88 o 
   4  10   6       17.74       12.91      8.21 o 
   1   1   7      233.58      244.78      8.37 o 
   2   1   7     2334.63     2316.84     34.56 o 
   3   1   7      154.05      175.80      8.68 o 
   4   1   7      944.96      861.00     19.24 o 
   5   1   7       48.17       43.33      5.74 o 
   6   1   7      464.25      529.12     13.90 o 
   7   1   7       48.56       54.40      6.25 o 
   8   1   7      108.85       92.46     10.65 o 
   9   1   7        2.75       -6.44      4.29 o 
  10   1   7       19.42        7.96      5.29 o 
  11   1   7      195.39      212.96     11.72 o 
  12   1   7      104.99      111.81      9.41 o 
  13   1   7      890.54      845.67     19.43 o 
  14   1   7      362.24      344.21     14.29 o 
  15   1   7      476.97      534.44     17.16 o 
  16   1   7      203.08      197.14     11.77 o 
  17   1   7       57.25       48.71      7.57 o 
  18   1   7        1.16        6.62      6.29 o 
  19   1   7        0.45       -6.64      5.25 o 
  20   1   7        1.99        0.25      5.93 o 
  21   1   7        4.77        8.65      7.03 o 
  22   1   7       20.31       -2.72     10.30 o 
  23   1   7        0.27        7.41     11.24 o 
   0   2   7     2252.29     2399.98     43.15 o 
   1   2   7     1245.20     1220.90     20.62 o 
   2   2   7      651.55      658.69     12.76 o 
   3   2   7      686.15      692.87     14.18 o 
   4   2   7     6836.68     7119.43     83.40 o 
   5   2   7      885.97     1050.92     20.33 o 
   6   2   7        5.97        6.97      4.77 o 
   7   2   7      499.33      468.66     11.56 o 
   8   2   7      441.78      440.12     11.95 o 
   9   2   7      374.91      405.98     11.73 o 
  10   2   7       26.32       25.02      3.89 o 
  11   2   7      656.87      627.46     14.83 o 
  12   2   7      263.39      240.59     11.51 o 
  13   2   7      926.12      911.10     20.59 o 
  14   2   7      405.16      419.97     18.38 o 
  15   2   7       27.85       27.92      6.96 o 
  16   2   7       52.79       47.36      7.75 o 
  17   2   7       76.03       69.02      8.70 o 
  18   2   7       24.70       12.81      6.59 o 
  19   2   7       17.96        3.86      9.17 o 
  20   2   7        0.26        9.36      8.64 o 
  21   2   7        0.35        5.55      8.61 o 
  22   2   7        5.08       22.99     12.34 o 
  23   2   7       11.77      -11.98     10.80 o 
   1   3   7      390.37      357.29     10.44 o 
   2   3   7      612.97      588.33     10.50 o 
   3   3   7       59.46       54.81      4.19 o 
   4   3   7      560.96      652.28     11.24 o 
   5   3   7      608.38      623.26     14.95 o 
   6   3   7       42.92       58.56      4.51 o 
   7   3   7       16.44       21.81      3.85 o 
   8   3   7        8.88       10.43      3.80 o 
   9   3   7       33.65       45.86      4.90 o 
  10   3   7       63.17       68.71      8.16 o 
  11   3   7      232.95      258.73      9.04 o 
  12   3   7      450.44      438.44     14.45 o 
  13   3   7       11.07        4.68      5.72 o 
  14   3   7      156.82      169.72     10.56 o 
  15   3   7      134.18      133.25     10.03 o 
  16   3   7       23.57       23.43      8.63 o 
  17   3   7        1.18       -3.23      7.85 o 
  18   3   7       23.20       17.51      8.83 o 
  19   3   7        2.54       11.19      8.71 o 
  20   3   7       56.97      112.19     13.52 o 
  21   3   7        2.62       -3.12      8.42 o 
  22   3   7       16.30       22.94     10.39 o 
   0   4   7     2586.16     2613.02     38.36 o 
   1   4   7        0.00        6.99      2.99 o 
   2   4   7      766.85      788.54     12.71 o 
   3   4   7      340.50      349.55      8.26 o 
   4   4   7      101.77      114.20      5.80 o 
   5   4   7      234.84      219.57      7.42 o 
   6   4   7       75.67       78.70      6.59 o 
   7   4   7       34.98       42.98      4.24 o 
   8   4   7        2.74        2.67      3.16 o 
   9   4   7      100.97       99.83      5.68 o 
  10   4   7       73.10       64.78      5.73 o 
  11   4   7      222.70      244.06      9.20 o 
  12   4   7       11.25        8.25      7.29 o 
  13   4   7       38.77       20.23      8.08 o 
  14   4   7        9.07        9.76      7.64 o 
  15   4   7       22.59       22.92      8.50 o 
  16   4   7       19.37       11.12     11.56 o 
  17   4   7        4.00       -5.13      8.01 o 
  18   4   7       13.56       10.67      9.01 o 
  19   4   7        1.07       -2.76     10.79 o 
  20   4   7       34.56       42.42     11.15 o 
  21   4   7       20.33       27.63     10.77 o 
   1   5   7      736.31      707.67     11.03 o 
   2   5   7        2.95        4.34      3.11 o 
   3   5   7       96.53       70.10      4.75 o 
   4   5   7      150.64      155.46      6.96 o 
   5   5   7      102.01      104.35      8.39 o 
   6   5   7       20.76       16.00      3.00 o 
   7   5   7       17.36       14.17      3.43 o 
   8   5   7       56.68       51.58      6.91 o 
   9   5   7       54.97       51.74      7.04 o 
  10   5   7       65.11       63.21      7.47 o 
  11   5   7      231.15      211.84     15.72 o 
  12   5   7      452.16      406.34     21.26 o 
  13   5   7        8.26        7.01     13.91 o 
  14   5   7      155.29      153.12     14.32 o 
  15   5   7       22.49       31.21      9.42 o 
  16   5   7        8.37       10.83     11.76 o 
  17   5   7        8.97       21.58      9.59 o 
  18   5   7        1.17       -6.52      9.03 o 
  19   5   7       19.19       27.53     10.25 o 
  20   5   7        7.31       -2.50      9.64 o 
   0   6   7      284.92      268.58     12.99 o 
   1   6   7        8.16        4.33      4.18 o 
   2   6   7      104.22      113.16      6.86 o 
   3   6   7      797.77      814.11     15.84 o 
   4   6   7        6.84        5.96      4.74 o 
   5   6   7       72.42       74.91      6.83 o 
   6   6   7       10.95        9.32      4.90 o 
   7   6   7        2.34        2.73      5.87 o 
   8   6   7      262.90      214.43     12.85 o 
   9   6   7       86.74       77.61      8.12 o 
  10   6   7        7.93        3.78      6.37 o 
  11   6   7      319.61      320.30     17.30 o 
  12   6   7       57.00       45.91     12.14 o 
  13   6   7       57.90       46.07     10.15 o 
  14   6   7        0.57      -12.51      8.34 o 
  15   6   7        0.44       17.99      8.60 o 
  16   6   7        1.63       11.36     12.49 o 
  17   6   7       22.09       13.66      9.45 o 
  18   6   7       18.43       28.43     14.13 o 
   1   7   7      115.62      110.56      8.44 o 
   2   7   7       16.94       19.17      5.79 o 
   3   7   7       75.48       73.82      7.40 o 
   4   7   7       77.58       80.25      7.59 o 
   5   7   7       50.60       55.09      6.76 o 
   6   7   7       22.39       12.29      6.27 o 
   7   7   7        8.05       11.69      5.10 o 
   8   7   7        8.88       11.33      5.52 o 
   9   7   7       18.09       13.41      5.49 o 
  10   7   7       72.69      100.38      8.63 o 
  11   7   7       52.38       52.76     18.23 o 
  12   7   7        2.14       -3.17      7.51 o 
  13   7   7       46.10       40.28      9.72 o 
  14   7   7        4.47        9.08      8.95 o 
  15   7   7       35.56       36.45     10.30 o 
  16   7   7       37.63       49.28     11.17 o 
   0   8   7        2.35        4.29      9.74 o 
   1   8   7      502.84      445.91     16.31 o 
   2   8   7        3.91       -5.42      5.26 o 
   3   8   7       13.16       18.74      5.85 o 
   4   8   7        6.10       -5.05      4.63 o 
   5   8   7       29.53       39.36      6.36 o 
   6   8   7       73.76       84.94      7.79 o 
   7   8   7       55.17       69.80      7.50 o 
   8   8   7      198.72      184.56     10.78 o 
   9   8   7       29.96       41.69      7.46 o 
  10   8   7       36.84       40.62      7.61 o 
  11   8   7       22.22       29.11      8.70 o 
  12   8   7        4.37       13.35     10.18 o 
  13   8   7       22.72       27.00     13.16 o 
  14   8   7       65.30       57.99     15.18 o 
   1   9   7       13.03       11.90      5.36 o 
   2   9   7        6.40       -2.77      5.26 o 
   3   9   7       24.50       15.67      6.68 o 
   4   9   7       39.03       54.43      9.57 o 
   5   9   7       69.93       89.93     11.92 o 
   6   9   7       19.65       23.41      9.54 o 
   7   9   7       95.17       80.88     27.60 o 
   8   9   7       92.16      104.56     14.95 o 
   9   9   7        0.07        9.74     10.19 o 
  10   9   7       19.27       20.05     13.44 o 
   0  10   7       31.25       22.24     12.17 o 
   1  10   7       29.70       42.80      9.85 o 
   2  10   7        2.92        0.06     10.18 o 
   0   0   8     1881.68     1916.44     52.85 o 
   1   0   8     2395.48     2630.35     47.79 o 
   2   0   8       22.64       14.58      7.11 o 
   3   0   8        0.03       -8.37      5.86 o 
   4   0   8     2600.08     2656.27     56.33 o 
   5   0   8     2546.29     2641.33     56.60 o 
   6   0   8     1177.03     1128.64     51.83 o 
   7   0   8      566.22      576.20     21.98 o 
   8   0   8       77.10       80.86     10.90 o 
   9   0   8      249.33      232.41     19.76 o 
  10   0   8        3.02       -2.22      7.27 o 
  11   0   8       15.72       14.92      8.72 o 
  12   0   8       15.13       11.22     10.87 o 
  13   0   8      928.70      926.80     33.10 o 
  14   0   8       44.06       77.89     13.74 o 
  15   0   8      479.90      459.93     27.15 o 
  16   0   8      324.90      304.12     23.60 o 
  17   0   8      380.87      358.74     22.44 o 
  18   0   8       13.50       14.11     10.44 o 
  19   0   8      110.61      100.62     12.31 o 
  20   0   8       32.57       54.08     10.72 o 
  21   0   8       59.76       50.84     20.58 o 
  22   0   8       24.52       14.95     14.09 o 
  23   0   8        2.36       -3.65     17.08 o 
   1   1   8       57.17       70.53      5.65 o 
   2   1   8      231.38      217.84     12.70 o 
   3   1   8      843.43      785.12     18.51 o 
   4   1   8      502.03      509.25     14.00 o 
   5   1   8      394.06      396.15     12.36 o 
   6   1   8       34.64       34.06      5.86 o 
   7   1   8      792.91      787.34     34.99 o 
   8   1   8       54.44       64.01      7.29 o 
   9   1   8        4.77        6.84      5.25 o 
  10   1   8       39.38       47.47      7.10 o 
  11   1   8       27.58       24.03      6.57 o 
  12   1   8      169.25      176.26     11.56 o 
  13   1   8        0.15       -0.57      7.17 o 
  14   1   8      382.71      409.89     16.06 o 
  15   1   8      178.55      143.00     10.40 o 
  16   1   8       16.77       11.00      6.27 o 
  17   1   8        5.39       -3.99      6.19 o 
  18   1   8       55.93       60.26      8.52 o 
  19   1   8        2.42       -4.15      6.65 o 
  20   1   8       28.05       26.72      6.91 o 
  21   1   8       10.26        2.54      8.43 o 
  22   1   8       16.41       -3.39     11.54 o 
  23   1   8        2.24       -7.21     11.46 o 
   0   2   8     6600.43     6952.51    108.65 o 
   1   2   8      641.91      655.28     13.60 o 
   2   2   8        0.01       -0.84      4.16 o 
   3   2   8     1240.28     1223.23     20.98 o 
   4   2   8     1585.34     1662.51     38.92 o 
   5   2   8      137.65      126.53      8.36 o 
   6   2   8     1222.81     1316.31     26.88 o 
   7   2   8      890.32      884.30     19.90 o 
   8   2   8       94.48       89.32      8.06 o 
   9   2   8      356.20      392.65     10.54 o 
  10   2   8      295.47      287.96     10.99 o 
  11   2   8      137.95      138.53      7.13 o 
  12   2   8     1725.26     1731.94     36.63 o 
  13   2   8      743.45      761.95     19.13 o 
  14   2   8      191.88      193.91     11.49 o 
  15   2   8        2.05       -1.89      5.84 o 
  16   2   8      161.14      175.45     11.60 o 
  17   2   8        0.75        2.52      6.21 o 
  18   2   8        0.40        1.55      6.51 o 
  19   2   8       12.53       -1.89      8.38 o 
  20   2   8        0.01       -1.36      8.02 o 
  21   2   8       19.91       26.88      9.92 o 
  22   2   8        9.89        2.46      9.51 o 
   1   3   8     1312.12     1284.24     17.70 o 
   2   3   8     2537.33     2545.17     30.79 o 
   3   3   8      175.74      170.28      7.07 o 
   4   3   8        0.17       -0.35      3.32 o 
   5   3   8      444.56      437.06     15.54 o 
   6   3   8      189.96      207.61      8.43 o 
   7   3   8      165.40      179.92      7.79 o 
   8   3   8       51.46       53.35      5.19 o 
   9   3   8       99.72      104.31      6.54 o 
  10   3   8        3.09       -3.98      3.76 o 
  11   3   8        0.24       -5.68      3.79 o 
  12   3   8      245.36      265.46      9.42 o 
  13   3   8       35.64       26.86      6.57 o 
  14   3   8       76.64       82.19      9.25 o 
  15   3   8        2.66       -4.27      5.75 o 
  16   3   8       13.87       10.11      8.13 o 
  17   3   8       11.75        0.89      9.11 o 
  18   3   8        9.77        8.46      8.22 o 
  19   3   8       13.94       22.74      9.12 o 
  20   3   8       20.61        9.95      9.16 o 
  21   3   8       18.51       21.15     16.16 o 
  22   3   8        3.15       12.99     12.21 o 
   0   4   8      654.17      717.61     18.34 o 
   1   4   8      750.66      758.63     12.76 o 
   2   4   8       34.92       21.38      3.73 o 
   3   4   8      178.67      199.92      8.31 o 
   4   4   8       73.18       71.12      5.07 o 
   5   4   8      260.80      259.97      9.98 o 
   6   4   8        6.74        4.83      3.54 o 
   7   4   8      367.99      371.81     10.14 o 
   8   4   8       82.75       82.66      6.24 o 
   9   4   8       83.48       81.61      6.34 o 
  10   4   8        0.57       -5.33      3.93 o 
  11   4   8      135.88      139.00     11.61 o 
  12   4   8       27.55       31.10      6.14 o 
  13   4   8        1.05       -5.66      6.77 o 
  14   4   8        5.84       -2.30      7.45 o 
  15   4   8        7.64        6.16     10.02 o 
  16   4   8        0.49        0.11      7.72 o 
  17   4   8        2.74        0.23      7.69 o 
  18   4   8       11.72        2.94      8.72 o 
  19   4   8        0.80       -3.71      8.58 o 
  20   4   8       27.92       32.33     10.89 o 
  21   4   8        1.10       -7.50      9.33 o 
   1   5   8      961.92      896.35     15.77 o 
   2   5   8      285.95      255.68      8.19 o 
   3   5   8     1529.09     1464.46     19.06 o 
   4   5   8       51.90       46.51      4.75 o 
   5   5   8       49.86       53.60      5.49 o 
   6   5   8      118.51      110.90      6.26 o 
   7   5   8      188.05      186.45     10.70 o 
   8   5   8        0.45        1.88      5.26 o 
   9   5   8      568.84      529.16     16.52 o 
  10   5   8       19.41       15.15      5.89 o 
  11   5   8       13.59        7.28      5.87 o 
  12   5   8       29.10       30.91      8.54 o 
  13   5   8      171.75      155.16     13.49 o 
  14   5   8       28.90       27.35      9.16 o 
  15   5   8      101.86       94.81     12.18 o 
  16   5   8        2.19       -5.81      8.18 o 
  17   5   8        9.52       -2.00      8.64 o 
  18   5   8        2.36       11.90     11.42 o 
  19   5   8       37.75       39.78     11.38 o 
  20   5   8        0.07        1.76      9.92 o 
   0   6   8      284.22      265.12     17.37 o 
   1   6   8      418.78      398.35     12.62 o 
   2   6   8       25.27       16.19      5.07 o 
   3   6   8      503.38      491.89     12.55 o 
   4   6   8        0.88       -2.85      4.31 o 
   5   6   8      109.22       90.47      7.51 o 
   6   6   8      197.73      180.45      9.89 o 
   7   6   8      105.01       96.08      7.92 o 
   8   6   8       64.96       53.90      6.85 o 
   9   6   8       14.91       10.72      6.40 o 
  10   6   8        3.08       -1.30      5.72 o 
  11   6   8        0.31        2.01      5.81 o 
  12   6   8        8.49       13.29      8.71 o 
  13   6   8       75.74       91.80     11.25 o 
  14   6   8        2.62       -5.80      7.39 o 
  15   6   8        2.03      -11.60      7.73 o 
  16   6   8       16.31       16.42      9.26 o 
  17   6   8        1.23       -3.40      8.89 o 
  18   6   8       16.23       30.60     10.77 o 
   1   7   8       17.15       15.68      5.77 o 
   2   7   8       64.69       76.59      7.70 o 
   3   7   8       48.07       49.20      7.16 o 
   4   7   8       33.47       43.95      6.79 o 
   5   7   8        0.00        0.84      5.14 o 
   6   7   8       61.28       50.69      7.05 o 
   7   7   8       64.81       67.60      7.33 o 
   8   7   8       16.91       23.15      7.15 o 
   9   7   8        1.55        7.78      5.79 o 
  10   7   8       46.03       48.83      7.24 o 
  11   7   8       64.46       56.29      8.75 o 
  12   7   8        1.57        4.68      8.11 o 
  13   7   8        1.73       13.60      8.79 o 
  14   7   8        0.98       -0.14      8.97 o 
  15   7   8       13.26        7.99      9.19 o 
  16   7   8        2.69        6.65      9.49 o 
   0   8   8        1.22        6.22      8.79 o 
   1   8   8       16.84       25.30      5.98 o 
   2   8   8        2.22        4.37      5.28 o 
   3   8   8       16.41       13.84      6.31 o 
   4   8   8        0.22       14.50      5.61 o 
   5   8   8       37.52       29.34      7.53 o 
   6   8   8       30.68       39.57      6.77 o 
   7   8   8        3.59        1.16      5.38 o 
   8   8   8       55.74       46.31      7.25 o 
   9   8   8       33.08       37.06      6.87 o 
  10   8   8       25.50       19.21      7.02 o 
  11   8   8       14.09       21.10      7.41 o 
  12   8   8        0.18        6.65      7.30 o 
  13   8   8        1.64        2.16      8.60 o 
   1   9   8       12.06        9.22      5.66 o 
   2   9   8       23.24       19.38      6.41 o 
   3   9   8       97.36      111.57      9.16 o 
   4   9   8       17.54       14.97      5.93 o 
   5   9   8       81.34      108.15     10.51 o 
   6   9   8       11.21       12.26      8.34 o 
   7   9   8       69.90       85.31     12.24 o 
   8   9   8       36.15       41.60     10.38 o 
   9   9   8        0.02       -1.47      9.50 o 
   1   1   9       48.01       58.59      5.73 o 
   2   1   9     1097.23     1211.08     20.10 o 
   3   1   9       11.29       10.38      5.51 o 
   4   1   9        1.35       -0.34      4.97 o 
   5   1   9     1232.78     1266.53     37.33 o 
   6   1   9     1427.04     1330.24     25.75 o 
   7   1   9      116.89      137.08      9.47 o 
   8   1   9      181.79      165.36     10.37 o 
   9   1   9      276.30      259.69     12.87 o 
  10   1   9       16.91       12.75      6.21 o 
  11   1   9       10.14       13.91      6.54 o 
  12   1   9        3.08        0.43      6.90 o 
  13   1   9        1.77       -1.00      6.60 o 
  14   1   9      199.30      226.38     14.77 o 
  15   1   9      220.80      237.49     12.94 o 
  16   1   9       41.38       31.12      7.60 o 
  17   1   9        0.25        2.21      6.50 o 
  18   1   9        3.33       -6.26      6.14 o 
  19   1   9       58.41       64.72      9.34 o 
  20   1   9        8.02        1.83      6.33 o 
  21   1   9        0.02        5.58     10.00 o 
  22   1   9       53.99       71.90     15.96 o 
   0   2   9      530.34      556.42     18.21 o 
   1   2   9      315.96      358.71     15.28 o 
   2   2   9     1832.80     1710.60     25.42 o 
   3   2   9       43.45       60.98      6.29 o 
   4   2   9        0.79        0.64      4.91 o 
   5   2   9      195.19      185.85     10.21 o 
   6   2   9       20.36       25.42      6.03 o 
   7   2   9      636.31      664.24     20.18 o 
   8   2   9      187.52      208.55     11.45 o 
   9   2   9        7.46        6.74      7.32 o 
  10   2   9       34.82       33.90      5.14 o 
  11   2   9       82.67       81.21      6.28 o 
  12   2   9      815.28      821.86     16.87 o 
  13   2   9      302.22      333.64     14.47 o 
  14   2   9       10.40       13.51      6.33 o 
  15   2   9      147.77      145.80     10.89 o 
  16   2   9      103.06      126.63     10.63 o 
  17   2   9       57.22       52.24      8.42 o 
  18   2   9        0.32        4.35      7.40 o 
  19   2   9        6.08        7.63      8.40 o 
  20   2   9        3.01        7.13      9.80 o 
  21   2   9       43.16       36.97     10.42 o 
  22   2   9       13.70       13.09      9.44 o 
   1   3   9        0.34        1.97      3.36 o 
   2   3   9        1.80       -0.87      3.32 o 
   3   3   9      206.02      168.07      7.45 o 
   4   3   9     1049.52     1043.45     19.07 o 
   5   3   9       21.99       29.77      4.65 o 
   6   3   9       74.83       84.89      6.21 o 
   7   3   9      370.54      420.19     11.42 o 
   8   3   9      113.52      125.95      7.36 o 
   9   3   9       92.48       97.13      6.77 o 
  10   3   9      153.41      164.37      8.25 o 
  11   3   9        5.31        8.91      4.57 o 
  12   3   9        0.13       -2.86      4.11 o 
  13   3   9      108.34       89.58      8.94 o 
  14   3   9        1.19        1.15      5.69 o 
  15   3   9       36.73       45.12     10.37 o 
  16   3   9      127.36      152.24     13.84 o 
  17   3   9       25.24       26.84      9.56 o 
  18   3   9        3.30        2.39      8.27 o 
  19   3   9        3.30       13.21      9.12 o 
  20   3   9        2.67        8.25      9.43 o 
  21   3   9        9.70        6.85      9.96 o 
   0   4   9     2959.58     2868.17     46.96 o 
   1   4   9     1709.49     1669.88     22.24 o 
   2   4   9       30.45       39.92      4.68 o 
   3   4   9       25.17       29.40      4.56 o 
   4   4   9        8.38        7.06      3.94 o 
   5   4   9      198.95      189.49      8.14 o 
   6   4   9       70.30       70.80      6.13 o 
   7   4   9       68.89       61.75      6.00 o 
   8   4   9       66.80       74.02      6.33 o 
   9   4   9      378.10      389.57     13.91 o 
  10   4   9      420.69      380.85     13.30 o 
  11   4   9        0.59       -1.70      4.99 o 
  12   4   9       41.39       37.22      9.58 o 
  13   4   9        0.82       -8.17      7.63 o 
  14   4   9       13.06       13.13      8.12 o 
  15   4   9       45.20       42.35     10.94 o 
  16   4   9        4.26        9.02      8.31 o 
  17   4   9        0.29        5.69      8.64 o 
  18   4   9       12.87       16.48     10.10 o 
  19   4   9       16.46       24.00     10.20 o 
  20   4   9        8.99       -2.26      9.51 o 
   1   5   9      258.73      243.84      8.78 o 
   2   5   9      191.98      193.90      9.03 o 
   3   5   9      861.28      822.07     14.39 o 
   4   5   9       10.79        9.33      4.31 o 
   5   5   9      133.73      125.89      7.05 o 
   6   5   9       69.91       64.22      7.79 o 
   7   5   9      133.60      143.76      9.07 o 
   8   5   9       80.40       56.14      7.54 o 
   9   5   9       16.91       20.54      6.37 o 
  10   5   9       24.29       25.79      6.62 o 
  11   5   9       13.30       20.55      6.38 o 
  12   5   9        2.51       -7.32      7.14 o 
  13   5   9        0.35       -9.73      9.64 o 
  14   5   9       93.17      110.99     12.65 o 
  15   5   9        0.04       -5.64      8.00 o 
  16   5   9        6.17       11.66      8.69 o 
  17   5   9       66.84       67.83     12.04 o 
  18   5   9       67.12       72.00     12.87 o 
  19   5   9        0.04        4.82      9.79 o 
   0   6   9        0.07        1.62     12.58 o 
   1   6   9       86.03       68.53      7.67 o 
   2   6   9        6.08        8.18      4.99 o 
   3   6   9       32.33       33.23      6.06 o 
   4   6   9       12.48       17.62      5.10 o 
   5   6   9      300.55      293.15     12.48 o 
   6   6   9      109.11       93.11      8.11 o 
   7   6   9        0.00       -6.98      4.65 o 
   8   6   9       59.32       57.83      7.07 o 
   9   6   9       26.82       26.52      6.20 o 
  10   6   9       29.53       19.15      6.60 o 
  11   6   9       26.11       10.14      7.57 o 
  12   6   9        5.85       15.34      8.05 o 
  13   6   9       52.62       49.00      9.99 o 
  14   6   9       15.05       22.29      8.65 o 
  15   6   9        2.57       11.95      8.80 o 
  16   6   9       58.06       58.91     11.69 o 
  17   6   9       15.62       20.27     11.10 o 
   1   7   9        3.84        2.61      5.33 o 
   2   7   9        2.88       11.26      5.64 o 
   3   7   9       24.41       25.45      7.75 o 
   4   7   9        0.38        8.75      5.57 o 
   5   7   9       49.07       47.41      7.23 o 
   6   7   9        6.48       11.09      5.61 o 
   7   7   9        3.10        5.59      5.59 o 
   8   7   9        0.92       -0.70      5.39 o 
   9   7   9       15.87       20.34      6.31 o 
  10   7   9      243.73      267.56     15.69 o 
  11   7   9        8.54       10.06      7.29 o 
  12   7   9       33.24       32.21     12.41 o 
  13   7   9       14.41       30.28      9.90 o 
  14   7   9        0.13       -5.22     11.47 o 
  15   7   9        2.60       16.57      9.99 o 
   0   8   9      249.26      217.77     17.21 o 
   1   8   9       90.97      120.13      9.51 o 
   2   8   9       12.84       10.51      6.32 o 
   3   8   9        6.06       -0.07      5.54 o 
   4   8   9        1.01        4.31      5.42 o 
   5   8   9        0.64        4.38      5.56 o 
   6   8   9        1.09       -0.16      5.43 o 
   7   8   9       35.69       46.01      7.07 o 
   8   8   9       20.73       24.11      6.64 o 
   9   8   9       20.94       29.21      6.94 o 
  10   8   9       58.00       63.73      9.25 o 
  11   8   9      116.41      124.31     11.84 o 
  12   8   9        5.46        9.40      7.51 o 
   1   9   9       30.92       41.45      9.01 o 
   2   9   9       19.37       22.15      6.39 o 
   3   9   9       54.43       88.52      9.81 o 
   4   9   9       23.96       17.92      6.31 o 
   5   9   9       24.46       34.86      7.06 o 
   6   9   9        0.08        2.76      6.85 o 
   7   9   9        4.30        9.38      8.89 o 
   8   9   9       80.47      112.28     13.47 o 
   0   0  10      467.05      404.21     24.43 o 
   1   0  10        8.12        8.12      6.38 o 
   2   0  10      330.16      283.03     15.97 o 
   3   0  10     1587.85     1709.88     37.15 o 
   4   0  10      869.91      853.40     29.45 o 
   5   0  10       27.98       53.48     10.21 o 
   6   0  10      270.18      257.88     17.82 o 
   7   0  10     2115.85     2102.52     51.34 o 
   8   0  10       16.49       18.12      9.13 o 
   9   0  10      599.07      651.99     26.47 o 
  10   0  10      435.21      504.39     23.91 o 
  11   0  10     1008.65     1008.69     34.81 o 
  12   0  10      122.85      106.80     14.69 o 
  13   0  10       37.38       25.34     11.61 o 
  14   0  10      163.32      177.61     18.69 o 
  15   0  10        4.44       18.03     11.14 o 
  16   0  10       20.83       59.40     14.33 o 
  17   0  10       21.13        9.43     11.42 o 
  18   0  10        3.22       -9.00     10.79 o 
  19   0  10        2.07       -5.87      8.19 o 
  20   0  10        0.71       -9.69      8.73 o 
  21   0  10        0.10        5.24      9.66 o 
  22   0  10       51.14       27.26     36.15 o 
   1   1  10       14.18       10.67      4.76 o 
   2   1  10      139.09      155.97      8.41 o 
   3   1  10      124.61      134.56      8.64 o 
   4   1  10      447.42      484.15     14.92 o 
   5   1  10       14.01        9.76      5.53 o 
   6   1  10        2.72       -3.44      5.48 o 
   7   1  10      222.58      216.36     11.87 o 
   8   1  10      412.61      381.49     15.58 o 
   9   1  10       98.38       93.77      9.27 o 
  10   1  10       94.78      103.15      9.61 o 
  11   1  10        8.54        7.75      6.46 o 
  12   1  10      254.22      278.19     16.89 o 
  13   1  10       31.81       27.54      8.39 o 
  14   1  10        0.11       -0.64      6.99 o 
  15   1  10       22.39       18.52      8.39 o 
  16   1  10       80.01       75.94     10.52 o 
  17   1  10        0.03       -7.83      6.32 o 
  18   1  10       16.48        7.63      9.59 o 
  19   1  10        0.66       -8.71      6.55 o 
  20   1  10        5.49       -5.00      7.66 o 
  21   1  10        0.42        0.89      9.50 o 
  22   1  10        6.90       -2.24     12.37 o 
   0   2  10       69.15       56.06      8.50 o 
   1   2  10        8.49        8.47      4.77 o 
   2   2  10      578.81      594.20     14.16 o 
   3   2  10        6.32       -2.72      4.64 o 
   4   2  10      548.71      597.06     18.60 o 
   5   2  10      184.44      162.68     10.33 o 
   6   2  10      109.85      124.79      9.41 o 
   7   2  10        3.05       -3.87      6.10 o 
   8   2  10       16.46       21.18      6.38 o 
   9   2  10      148.87      175.62     11.24 o 
  10   2  10      136.34      130.87     10.67 o 
  11   2  10       17.69       11.02      5.87 o 
  12   2  10       31.02       26.78      5.18 o 
  13   2  10       10.81        5.97      6.17 o 
  14   2  10       51.68       51.83      7.99 o 
  15   2  10       28.41       19.98      7.55 o 
  16   2  10        3.02        1.84      6.25 o 
  17   2  10       64.55       54.77      8.70 o 
  18   2  10        5.39        4.68      8.38 o 
  19   2  10        2.40        8.99      8.82 o 
  20   2  10       22.77       18.04      9.60 o 
  21   2  10       11.40       16.67     10.51 o 
   1   3  10        1.32        3.34      3.60 o 
   2   3  10       19.18       15.75      3.97 o 
   3   3  10       21.28       18.93      3.99 o 
   4   3  10      161.72      167.23      8.03 o 
   5   3  10       11.22       11.94      4.10 o 
   6   3  10        0.01        2.79      4.44 o 
   7   3  10      237.35      284.37     10.50 o 
   8   3  10        2.06       -2.32      4.18 o 
   9   3  10      209.56      214.92      9.97 o 
  10   3  10      301.54      304.25     11.20 o 
  11   3  10        7.54       -3.19      4.52 o 
  12   3  10       23.09       17.41      5.02 o 
  13   3  10        7.96        4.40      7.24 o 
  14   3  10        0.00        2.84      6.21 o 
  15   3  10        6.78        5.64      7.79 o 
  16   3  10        6.79        9.66      8.44 o 
  17   3  10        2.72       -2.54      8.15 o 
  18   3  10       50.57       50.59     11.08 o 
  19   3  10        1.38        9.63      9.19 o 
  20   3  10        0.00      -12.65      8.43 o 
  21   3  10        0.04        9.78     10.07 o 
   0   4  10      177.89      184.16     11.44 o 
   1   4  10      592.58      570.85     12.16 o 
   2   4  10      462.91      431.77     10.78 o 
   3   4  10      295.51      313.84     10.12 o 
   4   4  10       50.47       44.35      5.27 o 
   5   4  10        4.74        2.44      3.87 o 
   6   4  10      207.73      211.12      9.06 o 
   7   4  10       22.75       32.96      5.45 o 
   8   4  10        0.03        4.08      4.52 o 
   9   4  10       21.88       29.23      5.84 o 
  10   4  10      145.83      155.43      8.87 o 
  11   4  10        5.02       15.72      5.93 o 
  12   4  10      133.85      132.22     12.45 o 
  13   4  10       16.11        9.66      9.33 o 
  14   4  10        4.43        0.51      7.69 o 
  15   4  10       31.73       33.75     10.85 o 
  16   4  10        6.54       -2.58      8.11 o 
  17   4  10       24.74       49.43     16.71 o 
  18   4  10        2.59        0.62      8.50 o 
  19   4  10        0.85        1.51      9.14 o 
  20   4  10        2.78       -6.20      9.16 o 
   1   5  10        0.00       -2.45      3.99 o 
   2   5  10      229.04      218.49     10.06 o 
   3   5  10      214.12      201.74      8.51 o 
   4   5  10      319.44      343.51     10.54 o 
   5   5  10        3.01        5.28      4.62 o 
   6   5  10       39.37       32.43      6.29 o 
   7   5  10       16.62       10.12      5.44 o 
   8   5  10       15.56        5.14      5.24 o 
   9   5  10       47.07       46.91      7.51 o 
  10   5  10      175.40      178.10     11.46 o 
  11   5  10       42.67       40.68      7.37 o 
  12   5  10       42.07       27.42     13.20 o 
  13   5  10       27.56       32.96      9.29 o 
  14   5  10       50.87       78.22     11.63 o 
  15   5  10       33.83       18.85     10.43 o 
  16   5  10       11.89       13.18      9.15 o 
  17   5  10       25.85       47.07     10.94 o 
  18   5  10       46.18       46.39     12.75 o 
   0   6  10       26.50       18.45     10.72 o 
   1   6  10        0.58       -6.09      5.23 o 
   2   6  10       52.76       55.65      7.48 o 
   3   6  10        0.67        3.24      5.58 o 
   4   6  10       68.96       84.47      7.87 o 
   5   6  10      416.47      433.58     14.63 o 
   6   6  10        9.23       10.90      5.61 o 
   7   6  10      124.68      136.04      9.57 o 
   8   6  10       99.20       99.84     10.63 o 
   9   6  10       32.34       38.49      6.56 o 
  10   6  10       43.72       34.31      6.61 o 
  11   6  10        0.12        3.17     10.50 o 
  12   6  10        9.01       10.11     13.57 o 
  13   6  10        4.08        7.97      9.34 o 
  14   6  10        0.04      -11.50      7.67 o 
  15   6  10        0.60        8.26     10.17 o 
  16   6  10       59.69       88.28     14.01 o 
  17   6  10       43.78       55.39     13.53 o 
   1   7  10      140.10      121.25      9.86 o 
   2   7  10       24.77       32.27      7.35 o 
   3   7  10      129.95      147.21     10.52 o 
   4   7  10       57.20       64.86      8.20 o 
   5   7  10       16.39       14.16      8.46 o 
   6   7  10        8.78       12.31      5.86 o 
   7   7  10        4.07        1.45      5.69 o 
   8   7  10       27.42       13.06      6.37 o 
   9   7  10      116.59      114.08     10.10 o 
  10   7  10       38.09       47.15      9.09 o 
  11   7  10        3.64        4.04      7.14 o 
  12   7  10       13.68       13.04      7.91 o 
  13   7  10       12.47       18.61      8.17 o 
  14   7  10       11.00       16.58      9.97 o 
   0   8  10      181.98      198.51     17.51 o 
   1   8  10        0.47        7.31      5.94 o 
   2   8  10       11.91        9.54      6.12 o 
   3   8  10       38.91       63.33     13.23 o 
   4   8  10       14.54        7.54      8.25 o 
   5   8  10        0.05        9.58      6.03 o 
   6   8  10        2.50       -1.07      5.75 o 
   7   8  10       24.13       35.71      6.99 o 
   8   8  10        0.08       -3.45      5.69 o 
   9   8  10       25.42       12.67      7.38 o 
  10   8  10       10.77       27.00      8.17 o 
  11   8  10      102.60      111.80     11.87 o 
   1   9  10       70.18       81.85      9.19 o 
   2   9  10        5.69        1.50      5.95 o 
   3   9  10       59.97       81.45      8.77 o 
   4   9  10        0.16        4.40      6.00 o 
   5   9  10        0.22        4.54      6.13 o 
   6   9  10        0.84        2.08      6.89 o 
   1   1  11       25.92       21.69      5.62 o 
   2   1  11       47.41       65.12      6.70 o 
   3   1  11      273.60      322.27     12.18 o 
   4   1  11      182.31      174.53     10.08 o 
   5   1  11       86.02       86.52      8.62 o 
   6   1  11       61.88       64.31      8.55 o 
   7   1  11       72.02       89.91      9.06 o 
   8   1  11      270.67      282.42     14.33 o 
   9   1  11      101.61       99.50      9.81 o 
  10   1  11      154.03      137.12     11.13 o 
  11   1  11      178.09      168.85     12.79 o 
  12   1  11      128.32      137.12     11.87 o 
  13   1  11      450.17      460.50     19.92 o 
  14   1  11      733.34      787.65     24.25 o 
  15   1  11      380.91      369.72     18.87 o 
  16   1  11      149.13      150.55     15.44 o 
  17   1  11        0.30        3.87      7.22 o 
  18   1  11        0.98       -4.10      6.80 o 
  19   1  11        4.29        5.32      8.08 o 
  20   1  11        0.22        8.10      9.34 o 
  21   1  11        0.02       -6.20      9.90 o 
   0   2  11     1661.84     1771.27     44.93 o 
   1   2  11      416.31      419.16     13.48 o 
   2   2  11      263.33      240.14     10.77 o 
   3   2  11       25.19       21.52      5.45 o 
   4   2  11       19.86       19.44      5.79 o 
   5   2  11       61.94       65.25      8.21 o 
   6   2  11       91.80      102.03     11.42 o 
   7   2  11       65.36       63.97      8.23 o 
   8   2  11       30.39       29.55      7.29 o 
   9   2  11       53.84       38.45      8.19 o 
  10   2  11      508.41      507.63     18.71 o 
  11   2  11       26.58       20.08      7.65 o 
  12   2  11        0.04       -6.17      4.11 o 
  13   2  11       21.56       30.23      7.17 o 
  14   2  11       20.87       31.13      7.56 o 
  15   2  11       80.84       83.87      9.39 o 
  16   2  11        8.34       19.64      7.67 o 
  17   2  11        0.00        7.54      7.87 o 
  18   2  11       13.82       27.75     10.55 o 
  19   2  11        5.69        7.53      8.89 o 
  20   2  11        0.80       -3.35      8.77 o 
   1   3  11      109.67       90.63      7.42 o 
   2   3  11      163.92      166.78      9.16 o 
   3   3  11       10.28        8.27      4.93 o 
   4   3  11       93.05       97.63      6.70 o 
   5   3  11       35.95       37.93      5.16 o 
   6   3  11       35.87       28.00      5.22 o 
   7   3  11      356.09      361.72     12.25 o 
   8   3  11       47.81       61.82      6.39 o 
   9   3  11      282.41      284.20     11.49 o 
  10   3  11       46.80       47.13      6.16 o 
  11   3  11       18.30       14.07      5.11 o 
  12   3  11       90.31       83.94      7.25 o 
  13   3  11        0.07       -3.42      5.89 o 
  14   3  11       57.54       45.14      9.98 o 
  15   3  11        2.71       -0.95      8.07 o 
  16   3  11        3.30       -3.19      9.24 o 
  17   3  11        0.15      -11.73      7.82 o 
  18   3  11       15.47       24.18     10.37 o 
  19   3  11       32.40       31.54     10.83 o 
  20   3  11        9.43       14.84     10.25 o 
   0   4  11      330.24      326.12     14.72 o 
   1   4  11      573.40      538.25     12.19 o 
   2   4  11       24.40       16.83      4.58 o 
   3   4  11      675.71      663.26     13.71 o 
   4   4  11      536.37      505.44     12.12 o 
   5   4  11      229.27      225.48      9.62 o 
   6   4  11      188.41      179.89      8.85 o 
   7   4  11      262.95      244.27     10.19 o 
   8   4  11      303.17      278.83     14.04 o 
   9   4  11        9.00        8.84      5.21 o 
  10   4  11      216.16      195.99     10.85 o 
  11   4  11       11.97        3.64      6.02 o 
  12   4  11        2.50        3.24      7.07 o 
  13   4  11        6.03       24.45      9.09 o 
  14   4  11       18.78        9.27     10.25 o 
  15   4  11        0.72       -8.21      7.92 o 
  16   4  11        0.13        0.43      8.34 o 
  17   4  11        5.60        1.16     10.04 o 
  18   4  11        1.32       10.06      9.88 o 
  19   4  11        8.61       -6.19      9.26 o 
   1   5  11      455.34      470.19     11.67 o 
   2   5  11       68.54       71.35      6.23 o 
   3   5  11        0.02       -5.96      3.98 o 
   4   5  11       21.00       23.13      5.22 o 
   5   5  11      398.35      446.11     15.52 o 
   6   5  11      297.16      266.21     12.44 o 
   7   5  11       92.51       73.89      8.74 o 
   8   5  11       83.92       83.51      8.11 o 
   9   5  11       30.95       30.54      6.33 o 
  10   5  11        2.86       -4.33      5.68 o 
  11   5  11       14.28        8.80      7.89 o 
  12   5  11        3.38       -9.42      7.39 o 
  13   5  11       27.39       16.61      9.33 o 
  14   5  11        7.25        6.74      8.42 o 
  15   5  11       17.69       11.26      9.09 o 
  16   5  11       58.83       68.49     12.15 o 
  17   5  11       22.41       17.47     12.83 o 
  18   5  11       35.16       51.19     16.11 o 
   0   6  11       80.63       93.92     20.17 o 
   1   6  11      177.45      169.79     11.21 o 
   2   6  11        1.80       -2.52      5.79 o 
   3   6  11       14.70        2.87      7.63 o 
   4   6  11        3.50        1.29      5.66 o 
   5   6  11       58.73       53.67      8.06 o 
   6   6  11        9.09        5.98      5.82 o 
   7   6  11       75.63       65.73      8.46 o 
   8   6  11       16.19       11.10      6.00 o 
   9   6  11       10.77        6.52      6.23 o 
  10   6  11        1.74        0.11      5.79 o 
  11   6  11        2.92       -9.16      6.77 o 
  12   6  11        0.10        4.20      8.86 o 
  13   6  11        1.37        2.65     13.64 o 
  14   6  11       71.59       98.83     15.61 o 
  15   6  11       16.38       13.57     10.87 o 
  16   6  11       73.45      104.23     16.04 o 
   1   7  11       41.67       27.67      7.79 o 
   2   7  11       60.54       59.30      8.25 o 
   3   7  11       41.28       45.36      9.26 o 
   4   7  11        9.15        2.60      5.84 o 
   5   7  11      126.54      171.52     11.53 o 
   6   7  11       36.09       51.39      8.37 o 
   7   7  11       71.39       70.43     13.01 o 
   8   7  11       42.46       25.99      7.14 o 
   9   7  11       45.42       62.81      8.76 o 
  10   7  11        0.55       -1.46      7.13 o 
  11   7  11        5.44        8.72      7.18 o 
  12   7  11        1.21        5.47      7.87 o 
  13   7  11       17.18       13.48      8.44 o 
   0   8  11       47.45       49.91     11.01 o 
   1   8  11        0.69       -2.88      8.15 o 
   2   8  11       35.09       37.96      7.30 o 
   3   8  11       87.24       98.15     13.56 o 
   4   8  11        1.76       -1.60      5.79 o 
   5   8  11       10.74        0.07      5.82 o 
   6   8  11        8.17        6.48      6.42 o 
   7   8  11       36.20       45.29      7.84 o 
   8   8  11        1.98        6.17      6.17 o 
   9   8  11       33.85       47.79      9.14 o 
  10   8  11        4.84        7.46      7.76 o 
   1   9  11       56.97       47.66      7.98 o 
   2   9  11        0.59        3.04      6.17 o 
   3   9  11       97.59       85.43      9.31 o 
   0   0  12        0.01        2.14      9.87 o 
   1   0  12       29.37       42.54      8.75 o 
   2   0  12       10.77       14.98      7.58 o 
   3   0  12      235.78      236.04     15.78 o 
   4   0  12       57.45       62.10     10.19 o 
   5   0  12       79.34       75.71     12.41 o 
   6   0  12      197.54      183.31     18.41 o 
   7   0  12      337.43      343.22     22.50 o 
   8   0  12      410.27      404.22     24.68 o 
   9   0  12      217.08      163.37     17.23 o 
  10   0  12       49.11       43.62     12.42 o 
  11   0  12      152.95      188.34     18.90 o 
  12   0  12     1235.35     1375.23     53.53 o 
  13   0  12      649.46      665.75     31.15 o 
  14   0  12      534.65      471.50     31.21 o 
  15   0  12        6.73       -5.06     11.37 o 
  16   0  12      363.55      329.70     26.57 o 
  17   0  12        2.28       10.45     12.23 o 
  18   0  12        5.37       -4.57     11.50 o 
  19   0  12        2.71        1.91     11.78 o 
  20   0  12        1.69        0.22     10.07 o 
   1   1  12      177.01      209.11     10.39 o 
   2   1  12      153.79      165.59      9.56 o 
   3   1  12      409.97      439.08     15.82 o 
   4   1  12      144.97      148.06      9.25 o 
   5   1  12        6.04       12.37      6.47 o 
   6   1  12      126.66      109.98     10.04 o 
   7   1  12      121.72      113.96     10.20 o 
   8   1  12      167.33      154.15     12.34 o 
   9   1  12      137.91      113.74     10.89 o 
  10   1  12      118.15       96.72     10.43 o 
  11   1  12      119.08      106.06     11.67 o 
  12   1  12       38.02       14.16      9.23 o 
  13   1  12       13.15       14.48      8.52 o 
  14   1  12       33.56       41.96      9.75 o 
  15   1  12       24.92       27.45      8.92 o 
  16   1  12        7.78        9.45      8.25 o 
  17   1  12       12.23       10.13      7.38 o 
  18   1  12        0.04        3.47      7.67 o 
  19   1  12        2.65        5.25      8.26 o 
  20   1  12        0.76       -1.69      9.00 o 
   0   2  12        0.27        1.83      7.40 o 
   1   2  12     1019.03     1006.37     20.25 o 
   2   2  12        2.51        2.38      5.28 o 
   3   2  12      295.60      291.02     13.35 o 
   4   2  12       21.81       13.82      5.51 o 
   5   2  12        2.29        5.63      5.60 o 
   6   2  12       52.20       51.50      8.01 o 
   7   2  12       14.38       18.48      6.97 o 
   8   2  12       11.75        9.92      6.94 o 
   9   2  12      108.73      103.95     10.63 o 
  10   2  12       37.25       53.83      8.74 o 
  11   2  12       11.35        1.19      6.94 o 
  12   2  12       32.39       36.42      7.11 o 
  13   2  12       16.76       17.96      6.94 o 
  14   2  12        6.03       10.43      6.72 o 
  15   2  12       27.19       35.81      8.16 o 
  16   2  12       48.43       34.61      9.00 o 
  17   2  12        7.04        2.01      8.78 o 
  18   2  12        0.56       -0.46      9.01 o 
  19   2  12        1.12       12.95      9.57 o 
  20   2  12       20.40       17.24     10.50 o 
   1   3  12      999.86     1002.43     20.34 o 
   2   3  12      497.57      488.78     14.70 o 
   3   3  12      274.14      276.88     12.09 o 
   4   3  12        1.96       -0.12      5.14 o 
   5   3  12        4.61       -3.03      4.55 o 
   6   3  12        1.58       -2.58      4.25 o 
   7   3  12        0.83       -2.43      4.52 o 
   8   3  12      279.26      295.80     11.83 o 
   9   3  12      247.14      256.27     16.20 o 
  10   3  12      167.43      161.20      9.34 o 
  11   3  12        0.57       -6.97      4.64 o 
  12   3  12        2.23       -6.76      5.79 o 
  13   3  12        3.83       11.93      7.42 o 
  14   3  12        6.40        7.72      8.19 o 
  15   3  12        1.26       -9.34      7.60 o 
  16   3  12       10.51        9.21     11.62 o 
  17   3  12        0.04      -10.16      7.94 o 
  18   3  12        4.44        7.41      9.77 o 
  19   3  12        3.68       -4.13      9.11 o 
   0   4  12        1.17       11.98      6.65 o 
   1   4  12      391.72      401.36     11.98 o 
   2   4  12        9.96        3.56      4.62 o 
   3   4  12       79.77       78.29      6.61 o 
   4   4  12      404.67      411.90     13.77 o 
   5   4  12      199.35      188.88      9.30 o 
   6   4  12       87.29      106.20      7.61 o 
   7   4  12       64.50       65.04      7.57 o 
   8   4  12        0.37        2.96      4.79 o 
   9   4  12        4.42        0.50      5.48 o 
  10   4  12       67.12       58.16      7.99 o 
  11   4  12      185.94      164.10     11.33 o 
  12   4  12       46.79       26.02      9.17 o 
  13   4  12       32.96       31.69      9.51 o 
  14   4  12        1.54        2.88      8.45 o 
  15   4  12        8.58       19.10      9.15 o 
  16   4  12        5.57       -3.20      8.93 o 
  17   4  12       24.96       20.83     10.41 o 
  18   4  12       26.31       19.02     11.74 o 
   1   5  12      776.25      681.12     16.22 o 
   2   5  12      141.86      127.76      7.91 o 
   3   5  12      314.67      305.98     11.97 o 
   4   5  12        0.60        4.98      5.03 o 
   5   5  12       55.60       63.16      7.17 o 
   6   5  12        3.26       -1.81      5.43 o 
   7   5  12       11.67       15.03      5.91 o 
   8   5  12       21.11       16.13      6.03 o 
   9   5  12       55.82       41.78      7.24 o 
  10   5  12        0.78        3.76      5.81 o 
  11   5  12        0.63        3.06      7.61 o 
  12   5  12       17.03       18.35      9.03 o 
  13   5  12        7.92       17.72      9.00 o 
  14   5  12        3.83       -3.03      8.38 o 
  15   5  12        5.60       17.05     10.13 o 
  16   5  12        1.38        1.35     10.56 o 
  17   5  12        0.46       -0.49      9.74 o 
   0   6  12        0.99        0.07      7.89 o 
   1   6  12        0.96       -2.04      5.65 o 
   2   6  12        0.27       -1.27      5.73 o 
   3   6  12       54.26       78.00      8.92 o 
   4   6  12       12.17       12.65      7.13 o 
   5   6  12      380.16      372.32     16.56 o 
   6   6  12      177.12      215.43     14.52 o 
   7   6  12      127.73      149.90     11.21 o 
   8   6  12        8.85        8.40      6.13 o 
   9   6  12       13.44       14.97      6.86 o 
  10   6  12        2.52       -3.31      6.91 o 
  11   6  12        0.32       -4.91      7.06 o 
  12   6  12        0.01       -8.59      7.12 o 
  13   6  12        0.30      -12.85      8.57 o 
  14   6  12       11.47        0.97      9.74 o 
  15   6  12       40.30       36.37     12.07 o 
   1   7  12        3.13        4.56      5.92 o 
   2   7  12        0.56       -8.06      5.37 o 
   3   7  12        1.54        9.18      6.38 o 
   4   7  12        0.06        7.30      6.24 o 
   5   7  12       26.71       38.02      7.63 o 
   6   7  12        5.88       12.42      6.37 o 
   7   7  12        8.97       11.06      6.52 o 
   8   7  12        1.53        7.56      6.55 o 
   9   7  12        0.29        1.01      7.06 o 
  10   7  12        0.05        1.02      7.31 o 
  11   7  12        3.43        0.07      7.55 o 
  12   7  12        1.13       -0.26      7.36 o 
   0   8  12       29.93       35.66     11.03 o 
   1   8  12       93.73       91.40      9.69 o 
   2   8  12        0.28        3.39      6.13 o 
   3   8  12        4.43        6.60      6.19 o 
   4   8  12        0.00       -1.23      6.01 o 
   5   8  12        2.83       10.72      6.62 o 
   6   8  12        0.12        0.30      6.37 o 
   7   8  12        7.86        7.00      6.61 o 
   8   8  12       27.15       24.75      8.62 o 
   1   1  13       98.37      110.43      8.61 o 
   2   1  13       47.83       53.64      7.11 o 
   3   1  13       59.39       55.63      7.15 o 
   4   1  13        0.68        3.06      5.41 o 
   5   1  13      534.78      591.01     16.44 o 
   6   1  13      303.73      300.51     17.38 o 
   7   1  13       38.28       29.49      8.06 o 
   8   1  13      107.56      116.44     11.20 o 
   9   1  13        8.70        9.48      7.35 o 
  10   1  13       68.01       69.74      9.86 o 
  11   1  13      100.78       91.16     10.78 o 
  12   1  13       36.27       42.95      9.65 o 
  13   1  13        1.39        2.41      7.66 o 
  14   1  13      162.86      196.58     15.09 o 
  15   1  13       58.53       53.69     10.08 o 
  16   1  13       29.78       47.24     10.21 o 
  17   1  13       28.67       28.18      8.69 o 
  18   1  13       43.95       43.67      9.11 o 
  19   1  13        1.65        4.06      9.51 o 
   0   2  13      703.08      693.06     24.51 o 
   1   2  13      546.45      574.52     16.15 o 
   2   2  13       47.73       41.66      6.91 o 
   3   2  13        2.76       -2.05      5.37 o 
   4   2  13       20.02       20.05      6.08 o 
   5   2  13        1.94        0.16      5.39 o 
   6   2  13       23.16       18.74      6.66 o 
   7   2  13        0.04       -8.78      5.85 o 
   8   2  13      173.37      188.04     12.93 o 
   9   2  13       63.98       76.18      9.70 o 
  10   2  13       81.40       89.92     10.64 o 
  11   2  13      194.17      204.65     14.19 o 
  12   2  13       10.88        6.71     11.98 o 
  13   2  13       28.44       47.65      8.43 o 
  14   2  13       59.09       46.36      8.76 o 
  15   2  13        2.06       -5.71      6.88 o 
  16   2  13        2.78      -11.84      7.90 o 
  17   2  13       19.45       19.47      9.90 o 
  18   2  13       10.37        1.82      9.36 o 
  19   2  13        1.44        1.04      9.71 o 
   1   3  13      276.67      283.78     15.29 o 
   2   3  13        5.29       -1.03      5.68 o 
   3   3  13      656.91      672.30     17.31 o 
   4   3  13        4.58        2.58      5.66 o 
   5   3  13       58.72       66.47      7.81 o 
   6   3  13        7.76        6.66      5.28 o 
   7   3  13       81.25       79.81      7.07 o 
   8   3  13       74.27       75.38      8.27 o 
   9   3  13       19.71       22.41      5.68 o 
  10   3  13        0.05        2.53      5.08 o 
  11   3  13        0.21       -4.57      4.97 o 
  12   3  13        7.25       -2.45      6.91 o 
  13   3  13        2.18        1.94      9.19 o 
  14   3  13       32.99       31.20      9.90 o 
  15   3  13        2.04        0.15      8.22 o 
  16   3  13       14.88        9.34      9.27 o 
  17   3  13        0.68      -10.26      8.74 o 
  18   3  13        1.90        7.43      9.60 o 
   0   4  13        4.56        5.28      6.78 o 
   1   4  13       31.76       26.02      5.44 o 
   2   4  13      377.45      382.71     12.17 o 
   3   4  13      235.59      222.14      9.89 o 
   4   4  13      127.95      138.25      8.15 o 
   5   4  13        5.87        8.50      4.83 o 
   6   4  13       21.19       18.57      5.68 o 
   7   4  13      133.24      129.43      8.45 o 
   8   4  13       14.18        3.91      6.01 o 
   9   4  13       91.29       82.81      8.36 o 
  10   4  13       71.61       59.05      9.49 o 
  11   4  13        3.32        0.87      7.78 o 
  12   4  13       42.23       30.36      9.08 o 
  13   4  13        0.22       -5.96      8.10 o 
  14   4  13        6.37       16.43      9.17 o 
  15   4  13        0.14        1.66      9.12 o 
  16   4  13       67.72       64.20     14.86 o 
  17   4  13        0.01        3.52      9.96 o 
   1   5  13        4.58       10.44      4.90 o 
   2   5  13        0.36        5.94      5.15 o 
   3   5  13       66.65       65.56      7.55 o 
   4   5  13      177.94      167.96     10.19 o 
   5   5  13       38.95       45.31      6.67 o 
   6   5  13      113.83      120.32      9.26 o 
   7   5  13      239.34      233.68     12.61 o 
   8   5  13        2.43       10.27      5.81 o 
   9   5  13       11.47        6.94      5.89 o 
  10   5  13       41.39       43.59      8.66 o 
  11   5  13       10.76        9.88      7.42 o 
  12   5  13        0.53       -2.07      8.27 o 
  13   5  13        1.93       10.71      8.68 o 
  14   5  13        2.68       -2.25      8.90 o 
  15   5  13        0.15       10.94     10.28 o 
  16   5  13        0.71       -6.29      9.42 o 
   0   6  13        2.32       15.20      9.27 o 
   1   6  13        3.23        7.73      6.26 o 
   2   6  13        0.00       -8.22      5.48 o 
   3   6  13        2.68       -8.73      5.82 o 
   4   6  13       43.04       41.80      7.96 o 
   5   6  13       29.67       44.64      7.70 o 
   6   6  13        3.61        9.95      6.33 o 
   7   6  13       17.23       22.09      7.14 o 
   8   6  13        4.80        3.42      6.64 o 
   9   6  13        5.46        6.67      6.37 o 
  10   6  13        8.18       -0.39      7.21 o 
  11   6  13        0.22       -1.68      7.59 o 
  12   6  13        0.40       -0.34      7.73 o 
  13   6  13        0.15       -9.72      8.98 o 
  14   6  13        3.79        6.71     13.49 o 
   1   7  13       15.11       23.51      6.98 o 
   2   7  13        0.01       -4.24      5.98 o 
   3   7  13       22.51       36.84      7.61 o 
   4   7  13        0.15        4.71      6.27 o 
   5   7  13        1.58        3.50      6.07 o 
   6   7  13       48.36       54.66     10.69 o 
   7   7  13       27.25       32.39      7.56 o 
   8   7  13       13.48        5.22      6.87 o 
   9   7  13       33.70       32.82      9.01 o 
  10   7  13        0.04       -1.48      7.80 o 
  11   7  13        7.99       -0.06      7.62 o 
   0   8  13       10.75       -0.75     12.85 o 
   1   8  13      119.54      180.89     12.84 o 
   2   8  13        7.59        0.60      6.39 o 
   3   8  13        0.63        7.48      6.52 o 
   4   8  13       10.84        7.83      6.65 o 
   5   8  13        7.71        3.07      6.64 o 
   6   8  13        1.22       -3.56      6.20 o 
   0   0  14       90.47       62.94     24.80 o 
   1   0  14       65.74       49.80     10.73 o 
   2   0  14      136.58      175.05     15.19 o 
   3   0  14       79.92       67.40     11.58 o 
   4   0  14        0.09       -7.09      7.79 o 
   5   0  14        4.64       -2.57      8.44 o 
   6   0  14      442.89      419.34     23.31 o 
   7   0  14      180.92      161.39     27.61 o 
   8   0  14      236.11      216.66     28.11 o 
   9   0  14       36.71       13.79     14.22 o 
  10   0  14       27.19       27.11     12.52 o 
  11   0  14        0.85        1.35     14.19 o 
  12   0  14        6.74       22.61     16.03 o 
  13   0  14      127.74      144.02     18.87 o 
  14   0  14       90.70       93.56     17.61 o 
  15   0  14       19.49       -0.65     11.75 o 
  16   0  14        7.80       13.69     12.66 o 
  17   0  14       12.70       26.76     14.65 o 
  18   0  14       89.86       81.06     17.91 o 
  19   0  14        7.21       -3.76     14.02 o 
   1   1  14       13.95       17.82      6.27 o 
   2   1  14       35.12       43.80      7.26 o 
   3   1  14        6.38        6.59      6.07 o 
   4   1  14        0.63       -1.97      5.84 o 
   5   1  14      137.10      143.51     10.15 o 
   6   1  14       48.52       53.26      8.45 o 
   7   1  14        1.53        3.33      7.20 o 
   8   1  14      223.73      215.71     14.37 o 
   9   1  14        9.92       11.81      7.57 o 
  10   1  14      114.85       89.11     10.95 o 
  11   1  14        7.42       -9.85      7.27 o 
  12   1  14        3.99        8.08      8.18 o 
  13   1  14       47.29       53.01     10.31 o 
  14   1  14        7.48       16.02      9.06 o 
  15   1  14        0.07       -6.23      8.50 o 
  16   1  14        0.02       14.67      9.35 o 
  17   1  14        4.46       -2.31      7.78 o 
  18   1  14        0.63       -5.79      9.19 o 
   0   2  14       85.86       75.60     11.21 o 
   1   2  14        1.82        8.94      5.91 o 
   2   2  14        0.35       -3.48      5.57 o 
   3   2  14       40.57       37.24      7.13 o 
   4   2  14       62.37       61.82      7.74 o 
   5   2  14       69.11       68.31      8.20 o 
   6   2  14       56.91       37.77      7.79 o 
   7   2  14        0.00       -9.11      6.08 o 
   8   2  14      152.11      176.16     13.39 o 
   9   2  14       55.82       63.36      9.75 o 
  10   2  14      196.90      206.82     14.50 o 
  11   2  14      229.93      223.57     15.41 o 
  12   2  14       62.83       72.81     10.76 o 
  13   2  14       65.18       71.44     11.02 o 
  14   2  14       27.49       31.51      8.63 o 
  15   2  14        0.58        0.75      7.81 o 
  16   2  14        4.84       12.76      9.62 o 
  17   2  14        4.71        4.96      9.56 o 
  18   2  14        0.80       10.39     10.06 o 
   1   3  14        2.58       13.78      6.16 o 
   2   3  14        0.07       -1.70      5.65 o 
   3   3  14        2.11       -4.20      5.56 o 
   4   3  14       30.88       28.71      6.78 o 
   5   3  14        2.53       -4.27      5.63 o 
   6   3  14       42.49       38.62      8.20 o 
   7   3  14        8.96       -1.29      5.35 o 
   8   3  14      204.08      216.21     10.69 o 
   9   3  14       21.07       22.55      6.21 o 
  10   3  14        0.11        1.36      5.22 o 
  11   3  14       21.79       21.99      6.09 o 
  12   3  14       25.22       20.73     11.28 o 
  13   3  14        2.83       -3.64      8.24 o 
  14   3  14        0.13       -4.32      8.43 o 
  15   3  14        0.94       -0.50      8.63 o 
  16   3  14        0.02       -5.14      9.02 o 
  17   3  14        0.15       -4.82      9.28 o 
   0   4  14       42.42       46.72     11.31 o 
   1   4  14       13.66       25.48      5.49 o 
   2   4  14       94.39      102.71      7.69 o 
   3   4  14        1.08       -4.25      4.62 o 
   4   4  14       40.78       59.57      6.68 o 
   5   4  14      198.94      190.85      9.64 o 
   6   4  14        2.37       -2.05      4.74 o 
   7   4  14       47.59       47.21      8.84 o 
   8   4  14       88.20       85.82      9.11 o 
   9   4  14        2.89       -1.46      5.55 o 
  10   4  14       42.58       30.57      6.91 o 
  11   4  14        9.98       -1.55      8.03 o 
  12   4  14        0.15       -6.02      8.10 o 
  13   4  14        1.06       -5.66      8.28 o 
  14   4  14        2.24        3.91      9.21 o 
  15   4  14        0.34       -3.03      9.33 o 
  16   4  14       17.74       28.51     13.10 o 
   1   5  14       45.04       36.47      6.48 o 
   2   5  14       41.72       34.91      6.79 o 
   3   5  14       32.14       37.30      7.57 o 
   4   5  14       86.40       84.10      8.03 o 
   5   5  14        6.60       10.31      5.76 o 
   6   5  14        3.83        0.24      5.41 o 
   7   5  14        1.78        7.26      5.61 o 
   8   5  14        5.13        4.20      6.02 o 
   9   5  14        6.62        2.43      5.99 o 
  10   5  14       92.72       72.58     14.30 o 
  11   5  14        0.04       -7.72      7.15 o 
  12   5  14        0.65        2.41      7.45 o 
  13   5  14        4.35       -4.48      8.92 o 
  14   5  14       47.80       20.07     14.25 o 
   0   6  14       85.06       68.19     12.65 o 
   1   6  14        0.92       -7.62      5.08 o 
   2   6  14       29.59       19.79      7.28 o 
   3   6  14        8.61        2.73      5.51 o 
   4   6  14       54.16       43.48      8.03 o 
   5   6  14        0.76        5.91      6.33 o 
   6   6  14      187.62      192.21     12.97 o 
   7   6  14       11.82       21.20      7.16 o 
   8   6  14       54.60       63.09      8.65 o 
   9   6  14        3.53        4.09      7.63 o 
  10   6  14        2.60       -7.62      7.42 o 
  11   6  14        0.03        1.80      8.03 o 
  12   6  14       16.95       21.62     13.31 o 
   1   7  14        7.07        4.55      6.48 o 
   2   7  14        0.19       -3.21      6.23 o 
   3   7  14        6.76       11.24      7.22 o 
   4   7  14        0.52       16.19      6.99 o 
   5   7  14       93.82      108.52     10.81 o 
   6   7  14        2.06       -5.62      7.79 o 
   7   7  14        7.18        8.00      9.35 o 
   8   7  14        0.03        6.26      7.65 o 
   9   7  14        6.15       -5.44      7.37 o 
   0   8  14        0.02       12.16     10.16 o 
   1   8  14      124.62      125.64     11.31 o 
   2   8  14        0.03       10.12      6.89 o 
   1   1  15       73.81       85.95      8.97 o 
   2   1  15       83.95       90.40      9.00 o 
   3   1  15      208.32      210.23     12.13 o 
   4   1  15       42.67       39.92      7.56 o 
   5   1  15        0.09       -8.67      5.78 o 
   6   1  15       10.64        8.59      6.63 o 
   7   1  15       21.93       34.77      8.37 o 
   8   1  15        7.83       -1.34      7.75 o 
   9   1  15        2.18       -0.75      7.40 o 
  10   1  15       42.04       40.32      9.43 o 
  11   1  15        3.30        4.64      8.25 o 
  12   1  15       42.36       42.81     10.07 o 
  13   1  15       17.65        9.93      8.65 o 
  14   1  15      192.62      187.03     15.51 o 
  15   1  15       19.61       12.20      9.54 o 
  16   1  15       39.58       26.50     10.29 o 
  17   1  15        8.56        7.42      9.13 o 
   0   2  15        0.02       -6.49      8.19 o 
   1   2  15        1.48       -3.74      5.98 o 
   2   2  15        9.67        2.49      6.32 o 
   3   2  15       69.92       74.17      8.75 o 
   4   2  15       26.00       24.27      8.33 o 
   5   2  15       24.00       19.27      6.89 o 
   6   2  15      113.34      110.76      9.89 o 
   7   2  15       80.28       93.85     11.50 o 
   8   2  15      103.12       95.43     10.33 o 
   9   2  15        8.84       15.79      8.69 o 
  10   2  15        5.16        8.07      8.29 o 
  11   2  15      135.18      161.37     16.35 o 
  12   2  15      157.61      183.09     14.87 o 
  13   2  15       59.63       59.93     12.00 o 
  14   2  15       29.74       23.58      9.04 o 
  15   2  15       11.15       -2.96      9.36 o 
  16   2  15       34.77       28.58     11.18 o 
  17   2  15        5.54      -11.12      9.72 o 
   1   3  15      239.27      270.04     13.56 o 
   2   3  15        6.57       14.26      6.50 o 
   3   3  15      156.41      144.85     10.47 o 
   4   3  15        0.40       -8.55      5.70 o 
   5   3  15        0.63       -6.71      5.80 o 
   6   3  15      131.38      110.81     12.70 o 
   7   3  15        1.15        3.00      5.60 o 
   8   3  15      190.60      208.13     10.98 o 
   9   3  15       72.35       62.33      8.05 o 
  10   3  15        6.57        4.73      6.73 o 
  11   3  15       39.75       49.44      9.47 o 
  12   3  15       31.09       38.90     10.08 o 
  13   3  15       35.20       23.84     10.03 o 
  14   3  15       27.60       14.75      9.92 o 
  15   3  15       23.72       -1.31      9.30 o 
  16   3  15       10.26       22.42     13.35 o 
   0   4  15       36.38       39.91      9.24 o 
   1   4  15      798.64      787.44     17.03 o 
   2   4  15       66.53       78.54      7.37 o 
   3   4  15       60.83       59.26      7.06 o 
   4   4  15        6.97       11.25      5.26 o 
   5   4  15        1.84       -4.70      5.12 o 
   6   4  15        6.80        0.02      5.12 o 
   7   4  15        1.10       -4.92      5.27 o 
   8   4  15        6.12        5.59      5.90 o 
   9   4  15       92.70       97.79     10.13 o 
  10   4  15        1.33       -0.20      7.47 o 
  11   4  15       64.12       58.69     10.09 o 
  12   4  15        9.59        8.03      9.05 o 
  13   4  15        0.38        0.33      8.88 o 
  14   4  15       14.57       21.42     10.63 o 
  15   4  15        0.38       -0.54     10.08 o 
   1   5  15        1.39       -1.72      6.20 o 
   2   5  15      146.22      152.45     15.40 o 
   3   5  15       31.02       16.90      6.33 o 
   4   5  15       71.84       76.81      8.11 o 
   5   5  15       45.16       53.22      7.56 o 
   6   5  15        0.77        8.80      5.89 o 
   7   5  15      139.07      153.45     10.53 o 
   8   5  15        3.98        1.53      5.81 o 
   9   5  15       23.57       25.96      7.45 o 
  10   5  15        5.09        0.00      7.97 o 
  11   5  15       10.78       13.20      8.25 o 
  12   5  15        7.77        6.33     10.38 o 
  13   5  15       16.94        6.91      8.99 o 
   0   6  15        0.46       -9.84      8.00 o 
   1   6  15       31.61       36.63      8.63 o 
   2   6  15        9.47        6.68      8.31 o 
   3   6  15       38.57       53.02      8.72 o 
   4   6  15      143.16      150.56     12.34 o 
   5   6  15        0.45       -8.05      5.95 o 
   6   6  15       25.14       38.12      8.11 o 
   7   6  15       72.50       65.52      9.54 o 
   8   6  15       24.38       22.33      7.51 o 
   9   6  15       19.73       39.58      9.49 o 
  10   6  15       34.18       41.42     10.11 o 
  11   6  15        0.11       -2.19      8.37 o 
   1   7  15       16.85        5.52      6.66 o 
   2   7  15        0.03       -1.50      6.64 o 
   3   7  15       10.36       11.30      6.99 o 
   4   7  15       25.68       16.29      7.61 o 
   5   7  15        0.29        1.67      6.45 o 
   6   7  15        7.74       15.04      7.27 o 
   7   7  15        0.04        3.94      6.99 o 
   0   0  16        3.46        3.59     17.63 o 
   1   0  16       13.15       19.75      9.92 o 
   2   0  16        0.10        8.23      9.15 o 
   3   0  16      220.70      193.05     17.25 o 
   4   0  16      139.92      140.96     15.59 o 
   5   0  16      194.92      182.43     16.98 o 
   6   0  16      447.92      431.39     24.95 o 
   7   0  16        2.97       13.48      9.95 o 
   8   0  16       43.55       39.97     11.85 o 
   9   0  16       20.78        2.28     11.70 o 
  10   0  16       88.93       59.13     15.02 o 
  11   0  16       13.14       -2.95     11.29 o 
  12   0  16       43.48       61.65     17.35 o 
  13   0  16       10.89        1.06     12.13 o 
  14   0  16        7.49       23.37     13.86 o 
  15   0  16       16.70       10.09     14.48 o 
  16   0  16      213.81      203.11     33.93 o 
   1   1  16      101.84      116.16     10.01 o 
   2   1  16        0.00        0.77      6.51 o 
   3   1  16       85.96       89.85      9.47 o 
   4   1  16       43.25       36.23      7.85 o 
   5   1  16        6.67       -3.55      6.44 o 
   6   1  16      143.09      142.84     11.15 o 
   7   1  16        1.34       -6.95      6.37 o 
   8   1  16      114.76      117.33     10.59 o 
   9   1  16       27.37       26.13      8.63 o 
  10   1  16       19.57       11.93      8.67 o 
  11   1  16        1.66        4.50      8.47 o 
  12   1  16       10.25        5.14     13.42 o 
  13   1  16        1.20        7.13      9.53 o 
  14   1  16       42.38       49.99     11.15 o 
  15   1  16        1.19       14.02     10.14 o 
  16   1  16       25.80       12.09     11.36 o 
   0   2  16       28.30       21.90     10.61 o 
   1   2  16      597.30      666.34     19.48 o 
   2   2  16        3.13        5.31      6.85 o 
   3   2  16       39.83       40.10      8.08 o 
   4   2  16        1.49        1.43      6.43 o 
   5   2  16      126.67      127.54     10.61 o 
   6   2  16        0.28       -1.23      6.52 o 
   7   2  16      131.89      132.08     10.92 o 
   8   2  16       18.46       19.86      7.47 o 
   9   2  16       19.37       25.59      8.27 o 
  10   2  16        0.07       -4.69      8.15 o 
  11   2  16       99.87      104.43     12.82 o 
  12   2  16       48.24       47.26     10.75 o 
  13   2  16       98.82       94.96     13.85 o 
  14   2  16       22.55       15.27     12.10 o 
  15   2  16        0.79       -1.93      9.01 o 
  16   2  16        3.78       17.42     10.59 o 
   1   3  16      312.79      306.65     14.83 o 
   2   3  16        7.38       -1.12      6.74 o 
   3   3  16       59.21       41.14      7.78 o 
   4   3  16        0.15       -4.11      6.31 o 
   5   3  16        0.18        1.22      6.53 o 
   6   3  16        7.63        0.50      6.62 o 
   7   3  16        6.14       -9.58      6.38 o 
   8   3  16       13.65       15.95      5.76 o 
   9   3  16       60.64       79.24      8.53 o 
  10   3  16       13.88        9.87      6.50 o 
  11   3  16       26.81       27.56     10.81 o 
  12   3  16        0.17      -10.32     11.07 o 
  13   3  16       23.60       38.10     11.54 o 
  14   3  16        1.02       -2.19      9.24 o 
  15   3  16        3.54       13.77     10.31 o 
   0   4  16      113.76      135.07     12.90 o 
   1   4  16      145.48      148.28     10.68 o 
   2   4  16       15.99       23.43      6.02 o 
   3   4  16        2.26        7.14      5.23 o 
   4   4  16       17.69        5.88      5.52 o 
   5   4  16        9.53        1.00      5.24 o 
   6   4  16        1.09       -7.80      5.20 o 
   7   4  16        2.03       -5.14      5.51 o 
   8   4  16        0.36        2.77      5.73 o 
   9   4  16        0.32        0.51      5.53 o 
  10   4  16        3.21        4.54      8.01 o 
  11   4  16        1.29       -8.15      7.01 o 
  12   4  16       11.18       -1.02      9.00 o 
  13   4  16        0.01       -5.83      8.36 o 
   1   5  16       11.19        9.36      8.06 o 
   2   5  16       80.93       87.18      9.92 o 
   3   5  16       24.78       23.88      7.28 o 
   4   5  16       25.99       25.01      6.92 o 
   5   5  16        0.21       -6.02      5.68 o 
   6   5  16       49.98       71.32      8.70 o 
   7   5  16        8.45        2.19      7.40 o 
   8   5  16      112.98      143.32     13.33 o 
   9   5  16        0.01        1.55      7.07 o 
  10   5  16       20.07       25.42      9.79 o 
  11   5  16        2.37       -6.24      8.61 o 
   0   6  16       20.39       15.51     10.65 o 
   1   6  16        1.74        2.10      9.31 o 
   2   6  16       47.94       54.76      8.56 o 
   3   6  16       11.89       10.13      6.55 o 
   4   6  16       27.44       31.64      9.40 o 
   5   6  16        0.50        5.64      6.77 o 
   6   6  16        2.43      -11.16      9.58 o 
   7   6  16        7.33       -3.32      6.34 o 
   8   6  16       17.28       16.75      8.75 o 
   9   6  16        0.95        8.25     10.21 o 
   1   7  16       19.08        6.23      7.22 o 
   2   7  16       14.38       19.20      7.93 o 
   3   7  16       71.46       88.34     10.74 o 
   1   1  17       10.05       14.32      7.21 o 
   2   1  17        0.71       -3.50      6.59 o 
   3   1  17       16.85       19.32      7.63 o 
   4   1  17       22.56       11.16      7.31 o 
   5   1  17       46.19       36.47      8.21 o 
   6   1  17        5.39       11.20      7.48 o 
   7   1  17        5.55        9.55      7.47 o 
   8   1  17        2.08        4.99      7.06 o 
   9   1  17       15.95       16.19      7.96 o 
  10   1  17       21.98       13.97      8.79 o 
  11   1  17       17.43        9.71      9.44 o 
  12   1  17        9.64       15.57      9.96 o 
  13   1  17        1.22       -5.40     10.60 o 
  14   1  17       31.36       20.83     11.03 o 
  15   1  17       16.28        5.22     10.95 o 
   0   2  17        6.28       17.65     10.40 o 
   1   2  17       51.97       41.61      8.36 o 
   2   2  17       28.26       31.45      8.10 o 
   3   2  17      356.63      353.71     16.48 o 
   4   2  17       13.48       12.68      7.48 o 
   5   2  17      121.26      134.02     11.28 o 
   6   2  17        5.80        7.79      7.38 o 
   7   2  17        6.76       13.08      7.57 o 
   8   2  17       61.19       44.57      8.97 o 
   9   2  17        0.02       -5.11      7.05 o 
  10   2  17       45.84       33.17      9.21 o 
  11   2  17        0.27       -2.83      8.67 o 
  12   2  17        5.43       20.06     15.02 o 
  13   2  17       17.14        9.52     12.34 o 
  14   2  17        1.38       -1.27      9.28 o 
   1   3  17        3.28        3.27      6.95 o 
   2   3  17        9.47        1.76      6.79 o 
   3   3  17        0.85       -6.97      6.47 o 
   4   3  17        2.46       -3.21      6.64 o 
   5   3  17        0.60       -5.94      6.43 o 
   6   3  17       13.14        3.48      7.12 o 
   7   3  17        1.40       -6.90      6.66 o 
   8   3  17        3.00       -0.72      5.60 o 
   9   3  17        2.43        0.40      6.02 o 
  10   3  17        7.68        5.55      8.15 o 
  11   3  17        9.23        7.86      8.81 o 
  12   3  17       27.25       21.39      9.27 o 
  13   3  17       17.15       23.51     10.64 o 
   0   4  17      133.57      128.98     12.77 o 
   1   4  17       28.58       32.40      6.36 o 
   2   4  17       16.85       16.93      5.76 o 
   3   4  17        1.73        1.44      5.36 o 
   4   4  17        0.84        0.00      5.66 o 
   5   4  17        5.25       -0.56      5.64 o 
   6   4  17        0.42       -1.70      5.97 o 
   7   4  17       12.68        3.69      6.06 o 
   8   4  17        0.50        4.28      6.04 o 
   9   4  17       98.91      104.70      9.93 o 
  10   4  17        1.37        7.94      7.61 o 
  11   4  17       35.41       33.63      9.66 o 
  12   4  17       35.66       39.71     10.43 o 
   1   5  17        0.34       -3.73      5.94 o 
   2   5  17       17.29        1.24      7.04 o 
   3   5  17       10.99        7.93      8.21 o 
   4   5  17       12.21       26.66      7.27 o 
   5   5  17        0.02        9.13      6.76 o 
   6   5  17        5.13        0.11      6.56 o 
   7   5  17        3.87        6.67      7.11 o 
   8   5  17        7.45        7.12      6.82 o 
   9   5  17       19.08       25.65     10.17 o 
   0   6  17       31.33       40.65     12.53 o 
   1   6  17        0.88        6.94      7.03 o 
   2   6  17       29.48       39.92      8.78 o 
   3   6  17       14.21       25.27      9.06 o 
   4   6  17       14.85       12.98      7.80 o 
   5   6  17        2.72       -2.80      6.52 o 
   6   6  17        0.30       -9.63      6.42 o 
   0   0  18       44.97       35.38     29.88 o 
   1   0  18       51.51       37.78     12.10 o 
   2   0  18        9.02       16.40     11.04 o 
   3   0  18        8.59        6.07     10.32 o 
   4   0  18      140.98      149.80     18.20 o 
   5   0  18       71.52       68.64     14.32 o 
   6   0  18       63.60       54.33     13.22 o 
   7   0  18       35.73       15.90     11.48 o 
   8   0  18       19.35       35.24     12.63 o 
   9   0  18        0.83        4.15     10.85 o 
  10   0  18       14.93       14.91     12.32 o 
  11   0  18        6.61        2.05     11.54 o 
  12   0  18        6.70       18.30     14.57 o 
  13   0  18        1.28       10.07     14.26 o 
   1   1  18        3.05        0.17      7.04 o 
   2   1  18       38.10       47.85      8.69 o 
   3   1  18       47.54       56.02      9.56 o 
   4   1  18      108.88      115.64     11.26 o 
   5   1  18       50.45       32.71      9.67 o 
   6   1  18       94.01      102.95     10.88 o 
   7   1  18        7.53       10.99      7.97 o 
   8   1  18       31.21       32.39      8.56 o 
   9   1  18       10.90        0.25      7.65 o 
  10   1  18        8.12       13.38      8.14 o 
  11   1  18        6.64       11.73      9.10 o 
  12   1  18        3.25        6.00      9.81 o 
  13   1  18        0.21       -2.42     10.24 o 
   0   2  18        5.08        3.28     10.44 o 
   1   2  18      130.05      137.82     11.76 o 
   2   2  18        0.12       -3.55      7.41 o 
   3   2  18        0.94       -7.17      6.90 o 
   4   2  18       15.05       24.29      8.21 o 
   5   2  18       11.77        7.32      7.66 o 
   6   2  18       66.19       69.91      9.98 o 
   7   2  18       38.84       32.80      8.77 o 
   8   2  18        1.10       -2.00      7.46 o 
   9   2  18        1.18       -1.32      8.07 o 
  10   2  18       57.64       55.08     11.40 o 
  11   2  18        1.37       -0.30      9.47 o 
  12   2  18        9.35       -4.13     10.08 o 
   1   3  18        0.01       -3.98      7.03 o 
   2   3  18       22.77       27.91      8.10 o 
   3   3  18        2.35        1.66      7.44 o 
   4   3  18        3.73        6.55      7.52 o 
   5   3  18        0.70       -6.23      7.13 o 
   6   3  18       11.22       -0.41      7.08 o 
   7   3  18       19.04        6.84      7.88 o 
   8   3  18       15.44       11.42      6.74 o 
   9   3  18       17.00        3.83      6.66 o 
  10   3  18       78.21       67.58     10.84 o 
  11   3  18        0.49        3.62      7.83 o 
   0   4  18        1.72       12.72      9.26 o 
   1   4  18       14.94       20.49      6.35 o 
   2   4  18        1.89       -2.73      5.93 o 
   3   4  18        0.16        1.86      6.11 o 
   4   4  18        1.97        9.44      6.29 o 
   5   4  18        3.56       -1.69      5.88 o 
   6   4  18        4.73       -2.53      7.28 o 
   7   4  18        6.13        5.74      6.20 o 
   8   4  18        0.15        8.50      6.52 o 
   9   4  18        2.42        0.97      7.17 o 
  10   4  18        2.94       12.79      8.41 o 
   1   5  18        0.05       -3.17      6.56 o 
   2   5  18        1.73        9.00      7.17 o 
   3   5  18        9.56       11.33      7.59 o 
   4   5  18        0.14       -6.04      6.08 o 
   5   5  18       19.91       22.44      8.73 o 
   6   5  18        6.50        5.20      6.98 o 
   7   5  18        0.50       -5.28      6.93 o 
   1   1  19      123.64      146.33     12.48 o 
   2   1  19        0.58       -3.03      7.27 o 
   3   1  19      165.32      166.86     13.14 o 
   4   1  19        4.05        1.99      7.94 o 
   5   1  19        6.27       -2.38      7.97 o 
   6   1  19        0.39        0.36      7.61 o 
   7   1  19        0.16        0.63      7.97 o 
   8   1  19        5.93       12.03      8.45 o 
   9   1  19       11.23        4.48      8.11 o 
  10   1  19        0.82       -3.49      7.96 o 
  11   1  19        0.28       -3.41      8.27 o 
   0   2  19       34.67       41.51     20.10 o 
   1   2  19      124.46      126.88     11.77 o 
   2   2  19        3.80       -3.85      7.53 o 
   3   2  19        1.91        2.50      7.88 o 
   4   2  19       14.68       11.94      8.33 o 
   5   2  19        0.77       -0.67      7.47 o 
   6   2  19        0.72       -8.96      7.28 o 
   7   2  19        1.85       -1.98      7.60 o 
   8   2  19       32.51       34.36      9.56 o 
   9   2  19        5.69        4.39      8.21 o 
  10   2  19       21.82       11.55      9.50 o 
   1   3  19       67.70       59.74      9.90 o 
   2   3  19       21.44       17.75      8.30 o 
   3   3  19       44.19       32.83      8.89 o 
   4   3  19        9.69        2.01      7.61 o 
   5   3  19        1.30        8.48      8.81 o 
   6   3  19        0.12       -5.87      8.25 o 
   7   3  19       11.64       12.83      8.01 o 
   8   3  19       23.70       32.24      9.17 o 
   9   3  19        1.74        4.98      9.42 o 
   0   4  19       11.39       22.39     10.81 o 
   1   4  19       21.12       20.30      7.74 o 
   2   4  19        1.35       -0.61      6.40 o 
   3   4  19        7.76       -1.29      6.69 o 
   4   4  19       19.48       16.46      7.35 o 
   5   4  19        0.63        5.75      6.87 o 
   6   4  19       10.61        6.23      6.92 o 
   7   4  19        5.46       -2.32      6.23 o 
   1   5  19       18.52       20.64      7.99 o 
   0   0  20       23.40        7.50     17.08 o 
   1   0  20       64.03       53.35     14.24 o 
   2   0  20       51.89       54.90     14.22 o 
   3   0  20       81.46       84.05     15.64 o 
   4   0  20       23.68       38.06     13.91 o 
   5   0  20       85.95       95.09     16.68 o 
   6   0  20        5.03       -6.32     11.27 o 
   7   0  20       87.49       71.30     15.62 o 
   8   0  20       21.31       42.49     14.22 o 
   9   0  20       11.82       -6.40     12.06 o 
   1   1  20       99.77      114.93     11.72 o 
   2   1  20        1.30       -1.65      7.98 o 
   3   1  20      102.49       86.66     11.08 o 
   4   1  20       35.53       22.87      9.21 o 
   5   1  20        0.30       -9.48      8.02 o 
   6   1  20       12.51       18.76      8.94 o 
   7   1  20       15.25       24.69      9.17 o 
   8   1  20        5.37       -1.02      9.81 o 
   9   1  20       18.74       31.00      9.90 o 
   0   2  20        0.28       -1.66     11.25 o 
   1   2  20      115.21      130.08     12.51 o 
   2   2  20        1.48       -1.25      8.14 o 
   3   2  20        0.09       -6.69      7.77 o 
   4   2  20       16.99        4.42     10.46 o 
   5   2  20        4.57       -5.42      8.05 o 
   6   2  20       29.12       24.81      9.23 o 
   7   2  20        1.42        3.80      8.23 o 
   8   2  20        6.99        7.11      9.51 o 
   1   3  20       10.23        2.28      8.29 o 
   2   3  20        2.20        6.51      8.33 o 
   3   3  20        6.84      -10.47      8.40 o 
   4   3  20        0.46        4.28      9.01 o 
   5   3  20       24.63       12.87     10.17 o 
   6   3  20       19.27       10.53      8.47 o 
   1   1  21       14.21       20.13      9.23 o 
   2   1  21        1.75        1.49      8.79 o 
   3   1  21        0.02       -2.52      8.79 o 
   4   1  21        6.11        2.47      8.60 o 
   5   1  21       10.70        8.31      9.26 o 
   0   2  21        0.28       12.90     13.05 o 
   1   2  21       15.89        3.22      8.71 o 
   2   2  21        1.62       12.68      8.79 o 
   3   2  21        5.59       -1.79      8.59 o 
                                                 
